# Supplementary material for: Temporal dynamics of macrophage transcriptional profiles during zebrafish wound healing
Source: Front Immunol. 2026 Jan 19;16:1721612. doi: 10.3389/fimmu.2025.1721612 (PMC12861901; doi:10.3389/fimmu.2025.1721612)
Supplement: Supplementary file 2 [file Table1.xlsx]

## Sheet: RT-qPCR primer details
	Table 1. RT-qPCR Primer details for genes validation RNA-Sequencing findings.
	Time point / Conditions		Gene Name	Description	Forward primers 5'-3'	Reverse primers 5'-3'	Amplicon Size (bp)
			il-1b	interleukin 1, beta	TGGACTTCGCAGCACAAAATG	GTTCACTTCACGCTCTTGGATG	150
			cxcl8a(il-8)	chemokine (C-X-C motif) ligand 8a	CCTGGCATTTCTGACCATCAT	GATCTCCTGTCCAGTTGTCAT	190
		Up-Reg
			tnfa.a	tumor necrosis factor a (TNF superfamily, member 2)	TTCACGCTCCATAAGACCCA	CCGTAGGATTCAGAAAAGCG	339
			il-6	interleukin 6 (interferon, beta 2)	TGAAGACACTCAGAGACGAGCAGTT	AGGTTTGAGGAGAGGAGTGCTGAT	101
			cxcl18b	chemokine (C-X-C motif) ligand 18b	GTTTACGTCCAGCAGGGAGA	ATCTTCAGCGAGTCGGTGTT	238
	2hpA
			cxcr4b	chemokine (C-X-C motif), receptor 4b	GCTGTGAGAGGAGGGCGGTT (5’UTR)	GCACCACAAGTCCATTGCCA (2nd exon)	248
		Down-Reg
			tlr8a	toll-like receptor 8a	CGAGGCCTCTTCAATCTGAC	CCAAGCAGGATTGATGGACT	189
			tlr2	toll like receptor 2	GCTGGCCTGTTACTCTGAGG	CCGTAAGGCGTTCCTTTGTA	239
			sox4b	SRY-box transcription factor 4b	AGAGCCCCGAGAAGAAGAAG	GGAAGAGGAGAACTGCGATG	248
			s1pr4	sphingosine-1-phosphate receptor 4	CCACCAGAAAACCGCAACAAAG	AACGCAGTTCCAGCCCATAAG	109
			timp2b	TIMP metallopeptidase inhibitor 2b	AGCTGCTCTCCTGAACATCCAC	TTCCTGCTTGCCATTGCTCTC	246
		Up-Reg	arg2	arginase 2	GAAGCCGTTCCTGTCTGCCA	TCGGCCTTTGCTTCCTTGCC	185
			f5	coagulation factor V	ATGATGGTTTGTTGCCCATT	TAGCAATGCCTTGTCTGTGC	199
			mmp9	matrix metallopeptidase 9	CTCAGAGAGACAGTTCTGGG	CCTTTACATCAAGTCTCCAG	170
	5hpA
			c1qb	complement component 1, q subcomponent, B chain	TGTTTGCCCTCATGTCTGCAC	TCATCAGCACTGCATTCTCACC	198
			dicp1.1	diverse immunoglobulin domain-containing protein 1.1	ACTAAAGCAGAGCCGAAACCAC	ACAGCAGCGATGAAAACAGCC	191
		Down-Reg	tnfa.b	tumor necrosis factor b (TNF superfamily, member 2)	CGAAGAAGGTCAGAAACCCA	GTTGGAATGCCTGATCCACA	185
			p2rx7	purinergic receptor P2X, ligand-gated ion channel, 7	ATGGCAGACAAAACCCAGAC	AAAGCGTTCTCCAGGACAGA	250
			sulf2b	sulfatase 2b	GTGGAACGCACTTTTCCAAT	CCCAAAGAATGCTGTCCTGT	264
		Candidate internal reference
			Gene Name	Description	Forward primers 5'-3'	Reverse primers 5'-3'	Amplicon Size (bp)
			ef1a	eukaryotic translation elongation factor 1 alpha 1, like 1	TTCTGTTACCTGGCAAAGGG	TTCAGTTTGTCCAACACCCA	257
