# Supplementary material for: Temporal dynamics of macrophage transcriptional profiles during zebrafish wound healing
Source: Front Immunol. 2026 Jan 19;16:1721612. doi: 10.3389/fimmu.2025.1721612 (PMC12861901; doi:10.3389/fimmu.2025.1721612)
Supplement: Supplementary file 3 [file Table2.xlsx]

## Sheet: 2. 2hpA_DESeq2_p-value0_05
Table 2. 2hpA_DESeq2_p-value0_05
Gene ID_NCBI	Genes	log2FoldChange	pvalue	padj	minus_log10-padj	baseMean	lfcSE
100004033	LOC100004033	4.41081	5.55081e-48	9.46079e-44	43.0241	698.941	0.303076
541514	hhla2a.1	4.86246	9.40644e-45	8.01617e-41	40.096	1245.44	0.346432
101885900	LOC101885900	5.09289	4.53878e-44	2.57863e-40	39.5886	8859.64	0.365767			A total of 1 895 genes
100270759	csf3a	5.20753	4.34631e-43	1.85196e-39	38.7324	3894.05	0.378414			p < 0.05
393608	ptger2a	3.85878	9.79303e-43	3.33825e-39	38.4765	495.537	0.281609
246227	ptgs2a	5.46061	7.57351e-41	2.15138e-37	36.6673	433.961	0.408017
565656	bcl3	5.81354	1.44425e-39	3.51654e-36	35.4539	2292.53	0.441678
30072	inhbaa	5.18851	4.73519e-39	1.00883e-35	34.9962	507.425	0.396906
403027	snx10a	5.39545	2.06866e-38	3.91758e-35	34.407	3638.67	0.416323
108180095	il11	5.5238	1.22328e-37	2.08495e-34	33.6809	1313.13	0.430782
553612	mpeg1.2	3.96785	1.31512e-36	2.03772e-33	32.6909	31619.1	0.313979
406504	marcksl1b	3.60966	8.31538e-36	1.18106e-32	31.9277	53607	0.288971
100002392	LOC100002392	4.32009	1.60773e-35	2.10786e-32	31.6762	40200.3	0.347306
100004095	si:ch73-90p23.1	5.04076	1.695e-34	2.06355e-31	30.6854	4622.59	0.411515
565637	fgl2a	3.58825	5.25704e-33	5.9734e-30	29.2238	43613.9	0.299832
556298	micall2b	2.92866	1.04908e-31	1.11753e-28	27.9517	759.413	0.24996
100126017	gpr84	4.37301	1.27162e-31	1.27491e-28	27.8945	13138.1	0.373756
571368	crfb17	4.04047	2.07922e-31	1.96879e-28	27.7058	2675.72	0.346572
100003849	si:ch211-157p22.10	3.64699	2.852e-31	2.55839e-28	27.592	1466.13	0.313546
560602	slc2a6	2.61697	6.23084e-31	5.30992e-28	27.2749	17983.9	0.226292
567444	irak3	2.57002	1.31929e-30	1.07076e-27	26.9703	3422.17	0.22348
404232	chst11	3.0832	2.37168e-30	1.8374e-27	26.7358	4118.42	0.269293
557006	si:ch73-248e21.1	3.61902	6.96528e-30	5.16158e-27	26.2872	573.38	0.318703
101883994	LOC101883994	5.17375	2.60639e-29	1.85097e-26	25.7326	1179.94	0.460315
101886404	LOC101886404	5.09511	7.19908e-29	4.90805e-26	25.3091	245.479	0.45698
797780	ssuh2.3	4.57463	9.38739e-29	6.15379e-26	25.2109	736.917	0.41117
100002946	cxcl8a	4.64678	5.96428e-28	3.76501e-25	24.4242	18164.2	0.423985
378966	ncf1	2.95437	1.27365e-27	7.75289e-25	24.1105	52693.1	0.271269
100136865	abcb4	3.38608	7.02712e-27	4.13001e-24	23.384	4600.45	0.315446
570401	kcnn1b	3.26393	1.10836e-26	6.29694e-24	23.2009	1236.1	0.305266
100333928	alpk1	3.50785	1.36564e-26	7.50839e-24	23.1245	4000.14	0.328674
100150939	nes	4.39925	1.41643e-26	7.54427e-24	23.1224	231.372	0.412327
100334824	si:ch211-74m13.3	2.86076	2.26346e-26	1.16904e-23	22.9322	25034.2	0.26923
101886216	LOC101886216	3.35633	3.90899e-26	1.95956e-23	22.7078	821.426	0.317396
566739	fes	3.36989	6.26242e-26	3.04962e-23	22.5158	3023.88	0.320018
393399	sinup	4.36696	6.9879e-26	3.30838e-23	22.4804	316.855	0.415111
100005110	c1ql2	3.93582	1.04371e-25	4.80784e-23	22.3181	459.13	0.375479
402837	hamp	7.4165	1.13525e-25	5.0919e-23	22.2931	19997.2	0.708075
100005054	lacc1	3.83493	2.84067e-24	1.24145e-21	20.9061	3610.67	0.377267
553228	LOC553228	3.85549	7.11357e-24	3.03109e-21	20.5184	22503.5	0.382673
796404	plekhg5b	2.44224	8.73829e-24	3.63257e-21	20.4398	3632.49	0.24289
450028	dram1	3.31559	1.26573e-23	5.13646e-21	20.2893	19130.5	0.330951
100151597	slc7a11	3.80039	1.56416e-23	6.19991e-21	20.2076	484.653	0.380137
406596	socs3b	3.02198	2.68273e-23	1.03919e-20	19.9833	7523.49	0.303905
557055	pou2f2a	3.32876	3.98809e-23	1.51051e-20	19.8209	866.998	0.336093
795086	si:dkey-33c9.6	2.12625	1.86987e-21	6.92827e-19	18.1594	2014.58	0.223532
767671	ccdc146	3.82433	2.9215e-21	1.05945e-18	17.9749	297.165	0.404029
794066	si:dkey-195m11.11	5.97298	3.32521e-21	1.18073e-18	17.9279	6696.8	0.63193
792667	si:dkey-276j7.2	4.97378	3.68693e-21	1.28245e-18	17.892	360.471	0.526819
100007937	si:ch211-284o19.8	3.33582	7.55008e-21	2.57367e-18	17.5894	15047.4	0.356172
541435	acss1	1.9801	1.25621e-20	4.19822e-18	17.3769	1828.61	0.212643
566559	akt1s1	-1.29583	1.62177e-20	5.31567e-18	17.2744	1057.37	0.139566
569366	tnfaip2b	1.81783	2.41827e-20	7.7768e-18	17.1092	988.612	0.196691
550535	zgc:110182	3.58893	4.31956e-20	1.36338e-17	16.8654	144.876	0.39096
100885851	il6	6.76908	4.66767e-20	1.44647e-17	16.8397	2683.78	0.738062
492480	rnf24	3.36834	4.75617e-20	1.44758e-17	16.8394	1617.26	0.367345
555974	mknk1	2.87545	4.9152e-20	1.46973e-17	16.8328	2142.19	0.313713
641321	snap23.2	3.21357	5.03015e-20	1.47817e-17	16.8303	1315.29	0.350697
100004948	si:ch211-153b23.7	2.14166	7.83156e-20	2.26239e-17	16.6454	6969.64	0.234947
110438075	LOC110438075	3.70182	8.10848e-20	2.30335e-17	16.6376	2355.52	0.40627
100190920	csf3b	6.35162	8.99699e-20	2.51385e-17	16.5997	4325.32	0.697947
100535838	LOC100535838	3.96338	1.46061e-19	4.01526e-17	16.3963	162.033	0.438055
100334819	mcoln3a	2.36674	2.21886e-19	6.00289e-17	16.2216	5568.78	0.262916
337663	mxe	6.03639	2.90687e-19	7.74135e-17	16.1112	82.9535	0.67279
100334848	si:dkey-17e16.17	3.30315	8.17829e-19	2.14447e-16	15.6687	121.069	0.372918
100151629	tnfrsf9b	2.61976	1.9188e-18	4.891e-16	15.3106	153.687	0.298992
100322074	si:ch211-171h4.5	3.04539	1.92265e-18	4.891e-16	15.3106	136.113	0.347579
321248	kdm7aa	1.5536	2.78985e-18	6.99267e-16	15.1554	1942.52	0.178171
100333627	gas7b	3.87649	3.63041e-18	8.96763e-16	15.0473	833.515	0.446096
445400	slc35d1a	1.338	3.8509e-18	9.37638e-16	15.028	810.275	0.154093
564685	nab1b	2.83348	4.46524e-18	1.07191e-15	14.9698	376.631	0.326955
564497	tnfaip3	2.98654	5.07991e-18	1.20253e-15	14.9199	7349.76	0.345202
100334750	bcl10	2.0784	6.33341e-18	1.47872e-15	14.8301	1270.22	0.240936
403139	tlr5b	3.14632	1.74819e-17	4.0265e-15	14.3951	4154.24	0.369746
793825	igflr1	3.02359	2.33596e-17	5.30855e-15	14.275	3242.3	0.356735
108182577	LOC108182577	5.8969	2.80009e-17	6.27957e-15	14.2021	85.808	0.697477
100170820	ccl34a.4	2.79196	3.18388e-17	7.04754e-15	14.152	59137.3	0.330817
572044	nocta	1.91947	3.76312e-17	8.2229e-15	14.085	1354.12	0.227964
406650	timp2b	1.6293	5.00393e-17	1.07958e-14	13.9667	3503.97	0.194274
393789	hdac9b	1.82222	5.52143e-17	1.17634e-14	13.9295	8556.98	0.217578
790944	nfkbie	1.65741	6.01247e-17	1.26514e-14	13.8979	11644.1	0.198137
494490	slc6a9	2.83711	6.17136e-17	1.28274e-14	13.8919	1473.62	0.33929
791107	hs6st1b	2.27973	7.21805e-17	1.48222e-14	13.8291	370.66	0.273237
436933	sesn1	-2.48641	7.46506e-17	1.5147e-14	13.8197	9334.93	0.298151
798233	lpar5b	3.12481	8.06942e-17	1.61806e-14	13.791	246.604	0.375117
406528	tdh	2.26124	1.03071e-16	2.04273e-14	13.6898	22862.3	0.272399
100538016	si:dkey-79d12.5	2.98821	1.32563e-16	2.59702e-14	13.5855	4159.18	0.361277
567919	sik2b	2.13597	1.40817e-16	2.72737e-14	13.5643	1565.68	0.258466
108179114	LOC108179114	5.38258	1.71598e-16	3.2862e-14	13.4833	1072.66	0.653192
393805	mid1ip1b	2.26203	3.21481e-16	6.08814e-14	13.2155	2538.34	0.27704
100330897	slc2a3b	1.88146	3.90351e-16	7.31114e-14	13.136	783.73	0.231094
558684	b4galnt1a	2.20412	9.23859e-16	1.71155e-13	12.7666	894.122	0.274261
796425	card9	1.80302	9.91587e-16	1.81727e-13	12.7406	1380.97	0.224594
550242	nadka	1.83682	1.90767e-15	3.45897e-13	12.4611	2215	0.231128
325085	ssh2a	1.33358	2.98768e-15	5.36021e-13	12.2708	2930.67	0.168991
797834	nfkbib	2.08317	3.20411e-15	5.68863e-13	12.245	823.13	0.264271
368917	adam8a	2.70487	3.36355e-15	5.91013e-13	12.2284	5037.63	0.343405
100003534	gpr141	1.58135	3.752e-15	6.52542e-13	12.1854	1532.8	0.201114
110437746	LOC110437746	1.38654	4.50115e-15	7.74926e-13	12.1107	749.477	0.176851
791647	pnp5a	1.8377	4.75411e-15	8.10291e-13	12.0914	5118.34	0.234602
100006986	si:dkey-29h14.10	3.21554	5.44324e-15	9.18561e-13	12.0369	534.895	0.411394
561943	neurl1aa	2.18548	5.75945e-15	9.62392e-13	12.0166	562.844	0.279863
322614	arg2	3.67459	7.73528e-15	1.28e-12	11.8928	275.174	0.472809
564300	lrrc58b	1.54301	9.0791e-15	1.48792e-12	11.8274	3014.15	0.199059
100332177	LOC100332177	2.672	9.96105e-15	1.61692e-12	11.7913	1791.96	0.345231
100150349	si:dkey-27h10.2	3.15513	1.11141e-14	1.78707e-12	11.7479	1597.28	0.408388
100033386	irge4	1.18363	1.18363e-14	1.88541e-12	11.7246	1584.26	0.153364
327462	hsd3b7	3.78605	1.25721e-14	1.98406e-12	11.7024	280.496	0.491051
569561	arhgef25b	4.7432	1.26988e-14	1.98567e-12	11.7021	143.051	0.615295
406256	zgc:66427	1.91191	2.37992e-14	3.68757e-12	11.4333	3746.78	0.250636
100148479	LOC100148479	2.53494	2.43104e-14	3.73286e-12	11.428	940.775	0.33243
563794	iffo1b	-1.18486	2.54912e-14	3.87921e-12	11.4113	830.796	0.155507
101884755	LOC101884755	2.67673	3.63779e-14	5.48695e-12	11.2607	13930.7	0.353442
571744	oafa	2.12152	4.61812e-14	6.90449e-12	11.1609	582.544	0.281284
768144	afap1l1b	2.30077	5.47341e-14	8.11207e-12	11.0909	2257.57	0.305949
325958	tsku	1.57475	7.45891e-14	1.09595e-11	10.9602	2011.03	0.210542
504036	ly75	2.07238	8.06365e-14	1.17467e-11	10.9301	3188.12	0.277453
564960	gata1b	2.4425	8.27308e-14	1.19497e-11	10.9226	242.599	0.327154
563836	zgc:171566	2.41752	8.90805e-14	1.27587e-11	10.8942	500.746	0.324232
561067	mxf	4.94563	9.48215e-14	1.34678e-11	10.8707	20992.7	0.664029
100002627	ptafr	1.9779	1.23853e-13	1.74459e-11	10.7583	376.796	0.26683
406397	mmp9	3.25434	1.32186e-13	1.84671e-11	10.7336	249.817	0.43954
555906	ppargc1b	1.5396	1.49469e-13	2.07118e-11	10.6838	5127.64	0.208403
569735	slco3a1	2.83169	1.73349e-13	2.38271e-11	10.6229	155.865	0.384328
100003209	ifitm1	5.53427	1.98456e-13	2.69821e-11	10.5689	625.731	0.752979
445119	traf3	2.22107	1.99469e-13	2.69821e-11	10.5689	2201.65	0.302222
559942	ogfrl1	2.28814	2.1114e-13	2.8336e-11	10.5477	649.199	0.31167
503594	il4r.1	1.87625	2.16289e-13	2.8577e-11	10.544	3887.9	0.255678
100170201	ccl35.2	3.00465	2.14707e-13	2.8577e-11	10.544	88.0624	0.409391
114447	cxcr4b	-1.64242	2.18627e-13	2.86636e-11	10.5427	7479.93	0.223858
568593	sdc4	1.86407	3.09381e-13	4.01314e-11	10.3965	57222.7	0.255693
101884911	dfna5a	1.74928	3.10804e-13	4.01314e-11	10.3965	4753.01	0.239968
678527	si:dkey-25e12.3	1.87361	3.16879e-13	4.06081e-11	10.3914	3183.4	0.257115
100003896	ccl34a.3	3.16919	4.08894e-13	5.20088e-11	10.2839	803.241	0.436973
114426	odc1	1.16512	4.32941e-13	5.46596e-11	10.2623	20173.5	0.16082
415100	nfkb2	1.95892	4.75318e-13	5.95685e-11	10.225	172.896	0.270861
333974	gclm	1.50582	4.89134e-13	6.08525e-11	10.2157	3064.42	0.208323
100535513	crfb15	3.18529	4.95466e-13	6.11936e-11	10.2133	463.396	0.440777
447889	pnp5b	2.45165	5.7165e-13	7.0095e-11	10.1543	662.792	0.340173
402857	s1pr4	2.09109	6.53116e-13	7.95122e-11	10.0996	579.916	0.290878
568519	si:dkeyp-50b9.1	2.89493	8.10117e-13	9.79264e-11	10.0091	120.875	0.404352
795785	cxcl18b	4.77518	8.29465e-13	9.95591e-11	10.0019	40.3874	0.667279
554477	pfkfb3	2.21563	8.61444e-13	1.02674e-10	9.98854	3638.63	0.309835
101885327	cd180	1.85484	8.75113e-13	1.03579e-10	9.98473	1526.03	0.25946
102997062	il1fma	1.83816	1.08028e-12	1.26981e-10	9.89626	3205.2	0.258174
560366	si:dkey-104n9.1	1.49644	1.1432e-12	1.33457e-10	9.87466	1126.84	0.210409
794012	ubald1a	-0.912696	1.4735e-12	1.70056e-10	9.76941	779.095	0.128967
570584	moxd1	2.43633	1.47667e-12	1.70056e-10	9.76941	4755.19	0.344277
373107	birc2	1.73928	1.51375e-12	1.73157e-10	9.76156	5785.16	0.245896
100333113	lyl1	-1.25465	1.75817e-12	1.99775e-10	9.69946	1506.13	0.177903
393622	acsl4a	1.87587	1.7798e-12	2.00893e-10	9.69703	1228.68	0.266053
560275	nuak2	1.60664	2.00625e-12	2.24964e-10	9.64789	402.168	0.228408
767660	tank	1.55676	2.29896e-12	2.56102e-10	9.59159	1963.79	0.221918
449945	pgm2l1	1.68199	2.37424e-12	2.6277e-10	9.58042	1902.14	0.239923
735292	limk1a	1.49555	2.55624e-12	2.81087e-10	9.55116	1282.15	0.213645
561954	sash3	-1.11233	2.78872e-12	3.04686e-10	9.51615	1954.47	0.159178
58054	pim2	2.85748	2.9231e-12	3.17334e-10	9.49848	9223.97	0.4093
563674	il4r.2	1.81708	3.08415e-12	3.32698e-10	9.47795	5784.24	0.260557
556779	ksr1b	1.645	3.59549e-12	3.85418e-10	9.41407	1658.42	0.236614
566587	LOC566587	2.74095	3.63763e-12	3.87499e-10	9.41173	1058.97	0.394348
799901	reep1	2.26554	3.91471e-12	4.14424e-10	9.38255	130.496	0.326436
553957	il10	3.03132	3.99839e-12	4.2067e-10	9.37606	417.854	0.436963
30671	hsp70.3	2.60713	4.74697e-12	4.96364e-10	9.3042	1982.04	0.377138
100334953	nck1b	1.11452	5.1163e-12	5.31721e-10	9.27432	6314.2	0.16147
368671	homeza	3.1892	5.70053e-12	5.88848e-10	9.23	234.393	0.463079
558721	LOC558721	4.87734	5.85186e-12	6.00838e-10	9.22124	1399.87	0.708585
568326	ccl35.1	2.08701	6.24422e-12	6.37284e-10	9.19567	2864.37	0.303611
335409	socs3a	2.1656	8.94898e-12	9.07896e-10	9.04196	5770.41	0.317422
336695	samsn1a	1.33097	9.25505e-12	9.33391e-10	9.02994	49182.2	0.195225
558606	luzp1	2.19998	1.08538e-11	1.08819e-09	8.96329	623.618	0.323779
373084	higd1a	2.06372	1.09615e-11	1.09256e-09	8.96155	9293.45	0.303788
445073	socs1a	3.16368	1.18631e-11	1.17555e-09	8.92976	186	0.466491
566903	gpr132b	1.91273	1.56984e-11	1.54661e-09	8.81062	1965.47	0.283733
100536909	si:dkey-31e10.5	4.70958	1.73896e-11	1.70338e-09	8.76869	788.285	0.700162
565945	si:ch211-255g12.8	1.40427	1.88896e-11	1.83974e-09	8.73524	1665.26	0.209145
445158	slc16a9b	1.22874	1.94764e-11	1.88612e-09	8.72443	1411.54	0.183123
799483	si:ch211-251j10.3	4.01914	2.15473e-11	2.07487e-09	8.68301	149.53	0.600307
100093702	si:dkey-121a9.3	1.5446	2.29884e-11	2.2012e-09	8.65734	610.943	0.231032
554708	zgc:113176	1.88208	2.44705e-11	2.33003e-09	8.63264	3615.88	0.281897
393386	cybb	1.45371	3.1149e-11	2.94947e-09	8.53026	50801.5	0.218899
692298	ftr14	-1.20016	3.19426e-11	3.0079e-09	8.52174	231.709	0.18082
777792	sult2st3	2.89052	3.57255e-11	3.34564e-09	8.47552	1504.32	0.436582
373114	cflara	1.22606	3.66194e-11	3.41061e-09	8.46717	863.844	0.185285
406755	rp2	1.33964	4.06573e-11	3.7661e-09	8.42411	15351.2	0.202925
557132	sash1a	1.24404	4.09712e-11	3.77467e-09	8.42312	893.03	0.188476
336526	b3gnt5a	-0.728391	5.68058e-11	5.20537e-09	8.28355	1393.54	0.111172
326672	ets2	1.25515	6.54038e-11	5.96119e-09	8.22467	10981.7	0.192188
100331628	tnfsf11	2.85605	6.59012e-11	5.97458e-09	8.22369	364	0.437393
792472	zgc:158446	2.47633	7.26764e-11	6.55395e-09	8.1835	737.362	0.380096
768186	zgc:153115	1.23695	8.50584e-11	7.63019e-09	8.11746	4547.24	0.190553
100001136	si:ch73-61d6.3	1.85953	8.71158e-11	7.77383e-09	8.10937	220.738	0.28662
797571	LOC797571	1.94748	1.17576e-10	1.04374e-08	7.98141	160537	0.30229
799279	LOC799279	1.67678	1.35421e-10	1.19592e-08	7.9223	2912.03	0.261142
557526	traf2b	1.58071	1.39382e-10	1.22455e-08	7.91202	2264.97	0.246348
572245	noxo1a	3.40089	1.40754e-10	1.23026e-08	7.91	37.9297	0.53014
140815	cebpa	0.972811	1.47457e-10	1.28227e-08	7.89202	76969.7	0.151812
555692	gpatch4	1.53977	1.66966e-10	1.44455e-08	7.84027	1646.34	0.241003
568468	fat2	2.4089	1.96019e-10	1.68735e-08	7.7728	594.279	0.378494
571146	fam46ab	-1.31109	1.98279e-10	1.69823e-08	7.77	4818.9	0.20606
101883232	LOC101883232	2.40297	2.12967e-10	1.81187e-08	7.74187	434.025	0.378319
565911	mylipb	-1.41425	2.14736e-10	1.81187e-08	7.74187	679.76	0.222701
100149102	lysmd4	1.4015	2.1397e-10	1.81187e-08	7.74187	357.164	0.220675
405801	rbm24a	3.03423	2.20348e-10	1.85006e-08	7.73281	148.931	0.4781
557738	ccny	1.02711	2.28705e-10	1.91081e-08	7.71878	1041.27	0.161987
100005623	tmem120a	1.90943	2.56535e-10	2.13287e-08	7.67104	1871.91	0.301981
556950	ppm1j	1.40874	2.67932e-10	2.21681e-08	7.65427	1876.82	0.223032
565104	lifrb	1.96191	2.72837e-10	2.24649e-08	7.6485	1505.43	0.310749
557286	sptlc2b	1.50202	3.2901e-10	2.69599e-08	7.56928	6921.33	0.239006
110438511	LOC110438511	1.17934	3.40185e-10	2.77422e-08	7.55686	167.786	0.187815
103911370	LOC103911370	4.95932	3.88463e-10	3.15284e-08	7.5013	1316.28	0.792402
100332117	si:ch211-40k21.5	-0.979433	3.91143e-10	3.15954e-08	7.50038	350.53	0.156521
110439519	LOC110439519	2.06121	4.5443e-10	3.65345e-08	7.4373	94.4885	0.330635
368621	si:busm1-57f23.1	3.00675	5.03043e-10	4.02529e-08	7.3952	280.026	0.483544
114401	bcl2l1	0.837866	6.12624e-10	4.87923e-08	7.31165	1730.36	0.13542
569085	slc19a2	2.54757	6.48494e-10	5.1409e-08	7.28896	376.152	0.41235
795633	wu:fc31d10	-1.36575	6.66515e-10	5.25929e-08	7.27907	145.845	0.221216
368214	ypel3	-1.49028	7.25846e-10	5.70107e-08	7.24404	722.036	0.241915
403137	tlr8a	-2.07217	7.69335e-10	6.01493e-08	7.22077	764.339	0.336876
30219	efnb2a	2.95097	7.97995e-10	6.21052e-08	7.20687	314.817	0.480198
387293	mmp13a	2.11657	8.89892e-10	6.89423e-08	7.16151	307.147	0.345393
572256	zgc:162879	2.87039	9.7394e-10	7.51123e-08	7.12429	196.144	0.469507
101883708	LOC101883708	2.33155	1.04674e-09	8.03635e-08	7.09494	11966.6	0.382088
57926	gpr173	3.21906	1.07117e-09	8.18698e-08	7.08688	79.306	0.527851
557634	si:ch211-147k10.5	3.77815	1.2279e-09	9.34299e-08	7.02951	60.4713	0.621758
568857	si:ch211-194m7.8	1.81123	1.24739e-09	9.44916e-08	7.02461	2810.96	0.298192
407694	fmnl3	2.22476	1.2715e-09	9.58917e-08	7.01822	90.597	0.36646
393155	osgn1	1.04353	1.29782e-09	9.74449e-08	7.01124	3425.03	0.171982
405785	tnfa	5.13356	1.4659e-09	1.09583e-07	6.96026	1679.79	0.848793
100135755	il6r	1.75611	1.54345e-09	1.14876e-07	6.93977	6063.43	0.290758
100321338	slc2a1b	1.80513	1.62509e-09	1.20426e-07	6.91928	450.125	0.299288
30370	fzd2	-0.861325	1.63951e-09	1.20663e-07	6.91842	9162.05	0.14284
793635	b4galnt1b	4.06586	1.64245e-09	1.20663e-07	6.91842	33.6037	0.674304
378969	rab32a	1.10949	1.69471e-09	1.23968e-07	6.90669	5781.89	0.184159
368359	txnipa	-1.24746	1.78715e-09	1.29655e-07	6.88721	33084	0.207355
110438576	LOC110438576	4.52307	1.78766e-09	1.29655e-07	6.88721	18.6141	0.751838
30628	smad1	1.14604	1.8428e-09	1.33088e-07	6.87586	2217.73	0.190654
564279	tnip2	1.83112	1.89333e-09	1.3616e-07	6.86595	4886.16	0.304845
553196	tmed8	1.51774	1.91758e-09	1.37325e-07	6.86225	2996.96	0.25276
100333117	si:cabz01101003.1	1.35029	2.00592e-09	1.4305e-07	6.84451	1379.65	0.225149
100330171	si:dkey-112a7.4	1.95774	2.19927e-09	1.56185e-07	6.80636	1976.54	0.327252
567170	pafah1b2	-0.877311	2.40527e-09	1.69403e-07	6.77108	680.881	0.147008
100001663	si:dkey-32e6.3	1.20639	2.39857e-09	1.69403e-07	6.77108	858.594	0.202136
321033	aif1l	1.46621	2.50312e-09	1.75569e-07	6.75555	3382.23	0.245957
560601	slc8b1	1.78909	2.64937e-09	1.85065e-07	6.73268	1164.75	0.300588
566122	ncam3	2.26406	2.79757e-09	1.94619e-07	6.71081	505.325	0.38096
373874	ripk2	1.10634	2.8408e-09	1.96823e-07	6.70592	1988.22	0.186235
368248	rybpa	-1.02532	2.9055e-09	2.00491e-07	6.6979	569.081	0.172704
571217	tnfrsf18	2.77226	2.95758e-09	2.03262e-07	6.69194	287.976	0.467187
559440	slc2a13b	-0.982813	3.04327e-09	2.08311e-07	6.68129	1621.2	0.165757
561280	zfp36l1a	-1.40738	3.0631e-09	2.0883e-07	6.68021	54107.6	0.237405
100003142	rpz5	1.41166	3.3317e-09	2.26237e-07	6.64544	11922.2	0.238684
407716	st6galnac5b	3.40385	3.64471e-09	2.4651e-07	6.60817	107.42	0.576967
393853	slc30a1a	0.978228	3.67419e-09	2.47521e-07	6.60639	27354.2	0.165851
394182	plekha3	-0.889354	3.86235e-09	2.59173e-07	6.58641	2035.84	0.150994
564048	plekhm1	1.46857	4.50563e-09	3.01153e-07	6.52121	711.689	0.250418
450016	pcyt2	1.42676	4.61503e-09	3.0726e-07	6.51249	958.439	0.243453
554810	cd22	1.87762	4.93981e-09	3.27603e-07	6.48465	6317.08	0.321005
550423	f3b	3.69757	5.57363e-09	3.68205e-07	6.43391	729.414	0.634332
559425	bida	1.45922	5.98523e-09	3.93869e-07	6.40465	1588.43	0.250848
569227	slc25a25b	1.21299	6.03888e-09	3.95872e-07	6.40245	966.123	0.208573
406812	bzw1b	1.13938	8.10011e-09	5.2694e-07	6.27824	19016.7	0.19759
492796	zgc:101663	1.14722	8.07587e-09	5.2694e-07	6.27824	1366.46	0.198932
393939	atf3	3.40295	8.55544e-09	5.54445e-07	6.25614	9955.91	0.591084
564336	st6galnac1.1	-0.771078	8.6478e-09	5.58307e-07	6.25313	668.594	0.133976
327299	zgc:66160	0.910184	8.89969e-09	5.72401e-07	6.2423	2167.41	0.15828
108179235	si:dkey-42l23.5	1.85889	9.01312e-09	5.77517e-07	6.23844	197.211	0.32338
100334604	LOC100334604	1.59704	9.45489e-09	6.03555e-07	6.21928	527.851	0.278219
562659	si:ch211-197h24.9	-1.03415	9.71464e-09	6.17822e-07	6.20914	952.339	0.180302
334561	acsl4b	1.28289	1.02926e-08	6.52144e-07	6.18566	7473.57	0.224052
555775	ginm1	1.1252	1.12886e-08	7.12601e-07	6.14715	5413.2	0.197054
110437957	LOC110437957	1.0805	1.13673e-08	7.14924e-07	6.14574	1495.8	0.189264
100136840	serpine1	1.95871	1.18706e-08	7.4383e-07	6.12853	1156.89	0.343539
327588	hpx	6.50946	1.27326e-08	7.94922e-07	6.09968	98.7135	1.14409
559330	fam13a	-1.46438	1.29184e-08	8.03581e-07	6.09497	4872.67	0.25749
368429	si:rp71-46j2.7	0.901692	1.36785e-08	8.47768e-07	6.07172	2560.99	0.158822
100034426	mfsd6a	1.03551	1.41625e-08	8.74587e-07	6.0582	1771.89	0.182585
327154	fam46c	1.2638	1.43982e-08	8.82746e-07	6.05416	284.769	0.222948
431715	rbck1	1.24518	1.43833e-08	8.82746e-07	6.05416	2129.5	0.219656
562630	LOC562630	1.64915	1.44766e-08	8.84368e-07	6.05337	3067.02	0.290976
30183	acvr1ba	1.49521	1.47867e-08	9.00085e-07	6.04572	1220.23	0.263983
767718	sult5a1	4.56305	1.54741e-08	9.38579e-07	6.02753	918.188	0.806731
266796	sec61a1l	1.24421	1.56249e-08	9.44363e-07	6.02486	6872.75	0.220037
402798	qtrtd1	1.09558	1.58398e-08	9.53968e-07	6.02047	258.29	0.193831
393098	ctu1	1.20578	1.6379e-08	9.82973e-07	6.00746	965.326	0.213547
140814	cebpb	1.84882	1.65413e-08	9.89225e-07	6.0047	154087	0.327528
560100	adora2b	1.60269	1.66651e-08	9.93148e-07	6.00299	840.262	0.283989
556618	tp53i11b	2.63243	1.75212e-08	1.04053e-06	5.98275	144.424	0.467169
337459	cfap97	-1.2221	1.88289e-08	1.11045e-06	5.9545	168.022	0.217361
555929	slc35f2	1.06894	1.87985e-08	1.11045e-06	5.9545	951.693	0.190111
556984	tnmd	1.24439	1.92291e-08	1.13014e-06	5.94687	1030.4	0.22147
567549	fynrk	1.04649	2.00809e-08	1.17615e-06	5.92954	289.022	0.186496
101884099	si:ch1073-90m23.1	-0.961138	2.04221e-08	1.19204e-06	5.92371	779.184	0.171375
100330579	pimr62	-1.44851	2.05691e-08	1.19652e-06	5.92208	126.199	0.258333
334648	ficd	1.19125	2.29587e-08	1.33098e-06	5.87583	657.289	0.213178
373113	bcl2l10	1.19181	2.39288e-08	1.38252e-06	5.85933	2014.61	0.213552
558211	dennd4a	1.41297	2.43506e-08	1.40214e-06	5.85321	2343.85	0.253317
559967	trim8b	1.39763	2.56246e-08	1.47052e-06	5.83253	820.131	0.250967
103909146	si:ch211-243a20.4	1.03116	2.61254e-08	1.49423e-06	5.82558	4909.53	0.185273
100331859	si:ch211-194m7.4	1.57797	2.81336e-08	1.60371e-06	5.79487	53316	0.284182
322863	dnajc5ga	0.709236	2.85713e-08	1.62323e-06	5.78962	2510.04	0.127791
568159	ago3b	1.23017	2.89173e-08	1.63743e-06	5.78584	747.036	0.221737
799475	il13ra1	1.34202	2.95338e-08	1.6668e-06	5.77812	2163.07	0.24206
793362	b3gnt2b	1.75845	2.99721e-08	1.68595e-06	5.77315	5818.52	0.317318
100150882	LOC100150882	2.07812	3.19722e-08	1.79255e-06	5.74653	15091.7	0.375771
554305	lta	2.27137	3.46853e-08	1.93828e-06	5.71258	49.0782	0.41178
100007373	zgc:194659	-1.70039	3.73879e-08	2.08248e-06	5.68142	147.415	0.309006
387000	slc25a37	1.39277	3.7997e-08	2.10951e-06	5.67582	201.566	0.253235
386643	pik3ip1	-1.68547	3.81819e-08	2.1129e-06	5.67512	145.776	0.306502
569469	snx10b	1.41831	4.11117e-08	2.26766e-06	5.64442	2848.84	0.258532
792924	wu:fb55g09	-1.2615	4.19341e-08	2.30556e-06	5.63722	16870	0.230095
565671	si:ch211-236h17.3	0.793258	4.40577e-08	2.41453e-06	5.61717	4668.89	0.14492
334167	mknk2a	2.0612	4.60893e-08	2.51777e-06	5.59898	1111.97	0.377111
561303	si:ch73-41h24.1	1.10876	4.7466e-08	2.5847e-06	5.58759	704.695	0.203049
692267	si:ch211-160d20.3	1.24878	4.79221e-08	2.60122e-06	5.58482	220.822	0.228763
100330352	si:ch73-361p23.3	5.1394	5.01877e-08	2.71555e-06	5.56614	181.056	0.942898
570302	si:ch211-235o23.1	-1.17041	5.20719e-08	2.80859e-06	5.55151	594.476	0.214986
554985	gdi1	0.909976	5.6326e-08	3.02846e-06	5.51878	2078.09	0.16758
327327	n4bp1	1.17436	5.76113e-08	3.08782e-06	5.51035	2511.18	0.216429
324510	gcnt4a	1.65188	6.58658e-08	3.51917e-06	5.45356	358.828	0.305785
100334608	oscp1b	1.8977	6.63266e-08	3.53272e-06	5.45189	115.878	0.351371
327268	sec23b	1.06462	6.66591e-08	3.53937e-06	5.45107	7527.7	0.197155
406436	slc25a33	1.01677	7.95765e-08	4.21212e-06	5.3755	4739.16	0.18941
321460	ist1	0.900549	8.34866e-08	4.39181e-06	5.35736	6876.53	0.168031
570014	LOC570014	4.0083	8.32938e-08	4.39181e-06	5.35736	29.7986	0.747839
100002532	erich1	-1.20526	8.55845e-08	4.48831e-06	5.34792	185.52	0.225075
108181226	LOC108181226	1.85293	8.73693e-08	4.56786e-06	5.34029	62.0111	0.346264
492798	slc37a1	1.33738	8.84977e-08	4.61239e-06	5.33607	1107.83	0.25003
100884152	dicp2.2	4.6102	8.87622e-08	4.61239e-06	5.33607	24.672	0.861986
664698	neflb	2.93622	9.10977e-08	4.71936e-06	5.32612	166.227	0.54948
100007441	znf644a	-0.999902	9.18617e-08	4.74452e-06	5.32381	585.812	0.187173
100321084	si:ch73-52p7.1	1.53631	9.58509e-08	4.9356e-06	5.30666	1020.89	0.287999
100001781	nfkbiz	1.40265	9.89494e-08	5.0798e-06	5.29415	2592.66	0.263228
402847	cyp2x7	2.35219	1.0128e-07	5.18384e-06	5.28535	160.076	0.441775
100007012	si:dkeyp-97b10.3	-1.35831	1.02772e-07	5.24444e-06	5.2803	445.311	0.255238
323713	midn	1.03612	1.0359e-07	5.27043e-06	5.27815	4364.63	0.194748
791641	cptp	1.29085	1.114e-07	5.65092e-06	5.24788	1749.67	0.243233
406767	sh3bp5b	2.82557	1.12491e-07	5.68931e-06	5.24494	279.502	0.532595
406460	ptp4a3	1.17862	1.16334e-07	5.86624e-06	5.23164	2199.76	0.222416
570052	ppp1r18	0.886579	1.16767e-07	5.87073e-06	5.23131	8812.35	0.167327
431729	zgc:91890	1.25547	1.22515e-07	6.14159e-06	5.21172	2637.93	0.237342
100126128	zgc:173594	2.08774	1.24914e-07	6.24352e-06	5.20457	563.324	0.394945
108179356	LOC108179356	2.57179	1.33034e-07	6.62994e-06	5.17849	52.1804	0.487578
553460	snap29	1.02755	1.36182e-07	6.76702e-06	5.1696	457.607	0.194969
393469	gmppab	1.00985	1.39358e-07	6.90472e-06	5.16085	2419.85	0.191765
322977	mid1ip1l	-1.18641	1.44645e-07	7.14588e-06	5.14594	5089.77	0.225585
557065	pxk	1.60271	1.4579e-07	7.18163e-06	5.14378	1789.41	0.304825
436586	ccm2	1.36106	1.47554e-07	7.2476e-06	5.13981	520.304	0.258975
80939	papss2b	1.04472	1.49819e-07	7.33767e-06	5.13444	4130.91	0.198889
100333151	cpeb4b	1.22228	1.66049e-07	8.10927e-06	5.09102	3085.16	0.233534
100331104	si:ch211-193e13.5	1.39361	1.66964e-07	8.13068e-06	5.08987	5920.01	0.266323
335994	il12bb	2.99212	1.67549e-07	8.1359e-06	5.08959	46.0773	0.571872
556459	fgd6	1.44423	1.68113e-07	8.1401e-06	5.08937	706.81	0.276063
393912	b4galt6	0.678056	1.76545e-07	8.52418e-06	5.06935	3742.14	0.129834
553269	ccnl1a	1.01353	1.81164e-07	8.72246e-06	5.05936	487.762	0.194249
336933	rhogb	1.08008	1.84096e-07	8.83871e-06	5.05361	20534.2	0.207122
445479	agbl5	-0.770752	1.8773e-07	8.98785e-06	5.04634	556.964	0.147906
492765	xkrx	-0.824739	1.89225e-07	9.03402e-06	5.04412	1660.7	0.158311
386787	itga5	1.78375	1.95978e-07	9.33032e-06	5.0301	169.204	0.342825
573655	rhof	1.48507	1.97643e-07	9.35732e-06	5.02885	481.855	0.285506
100329297	serinc2l	1.1884	1.97147e-07	9.35732e-06	5.02885	1829.71	0.228449
100038769	zgc:162182	1.45042	2.43983e-07	1.15118e-05	4.93886	284.603	0.280967
553637	cyp1c1	-1.91864	2.44501e-07	1.15118e-05	4.93886	60.5784	0.371696
405770	il1b	3.11065	2.59156e-07	1.21682e-05	4.91477	35455.1	0.603897
571922	sla1	-1.10668	2.60724e-07	1.22082e-05	4.91335	5335.38	0.214896
563208	ccl38a.5	3.80844	2.79794e-07	1.30652e-05	4.88388	253.151	0.741436
403037	fbxo25	-1.07912	2.81816e-07	1.31237e-05	4.88194	452.847	0.210141
30496	ldha	1.1363	2.94831e-07	1.36924e-05	4.86352	10973.8	0.221643
798892	cxcl11.1	6.4171	3.06209e-07	1.41821e-05	4.84826	446.721	1.25344
554091	dnajb9b	1.4681	3.10582e-07	1.43457e-05	4.84328	2117.8	0.286912
101886680	LOC101886680	-2.34546	3.14281e-07	1.44773e-05	4.83931	25.4191	0.458575
324900	txndc12	1.33766	3.17653e-07	1.45192e-05	4.83806	13272.1	0.261636
333957	ndel1b	1.16836	3.17368e-07	1.45192e-05	4.83806	906.025	0.228516
100537857	pstpip2	1.00199	3.17746e-07	1.45192e-05	4.83806	2777.92	0.195985
562258	rorcb	-1.59011	3.20659e-07	1.46131e-05	4.83526	212.951	0.311123
793952	si:dkey-253i9.4	1.70334	3.41407e-07	1.53905e-05	4.81275	359.131	0.334052
402829	ubox5	-1.17968	3.39529e-07	1.53905e-05	4.81275	307.421	0.231307
557752	rpgrb	-1.11643	3.42231e-07	1.53905e-05	4.81275	238.727	0.218969
321704	si:ch211-276c2.4	-0.818598	3.41857e-07	1.53905e-05	4.81275	925.35	0.160548
407664	hbegfb	1.90197	3.39022e-07	1.53905e-05	4.81275	1116.35	0.372909
794255	c3ar1	1.26808	3.44586e-07	1.54556e-05	4.81091	2375.35	0.248777
568408	si:ch73-111k22.2	1.10265	3.52699e-07	1.57779e-05	4.80195	2679.16	0.216509
280651	ets1	1.35318	3.7155e-07	1.65777e-05	4.78047	962.072	0.266217
550532	poli	-0.943544	3.79384e-07	1.68831e-05	4.77255	347.158	0.185773
323052	zgc:165515	-0.930883	4.13196e-07	1.83399e-05	4.7366	392.412	0.183868
334110	tmem39b	-1.0005	4.15524e-07	1.83953e-05	4.73529	1232.36	0.19766
100049157	slc45a3	1.47296	4.17997e-07	1.84569e-05	4.73384	839.143	0.291065
30523	tcf7l1a	-0.96069	4.20016e-07	1.84981e-05	4.73287	825.996	0.189873
108179103	LOC108179103	-2.08582	4.21903e-07	1.85333e-05	4.73205	95.9471	0.412315
100003744	abcb10	1.04097	4.23662e-07	1.85627e-05	4.73136	892.55	0.205807
100001198	prkaa1	1.16758	4.45078e-07	1.94511e-05	4.71106	1796.63	0.231269
556678	kdm6ba	1.01136	4.50501e-07	1.96377e-05	4.70691	1125.77	0.200418
567472	LOC567472	5.60969	4.55607e-07	1.98096e-05	4.70312	298.776	1.11212
100005680	nab2	1.55831	4.59239e-07	1.99167e-05	4.70078	198.77	0.309028
100334568	pde5aa	1.67764	4.66815e-07	2.01428e-05	4.69588	392.397	0.3329
503531	zgc:113518	-0.936451	4.66767e-07	2.01428e-05	4.69588	327.08	0.185822
30120	dlc	2.47358	4.69639e-07	2.02135e-05	4.69436	98.5543	0.490953
572469	pim1	1.30479	4.73834e-07	2.03426e-05	4.69159	13035.5	0.259061
101884429	LOC101884429	2.42002	5.01964e-07	2.14962e-05	4.66764	50.8047	0.481543
101882293	znf518b	-1.48713	5.03759e-07	2.15189e-05	4.66718	295.346	0.295955
406466	map1lc3a	-0.674278	5.19014e-07	2.21152e-05	4.65531	915.141	0.134341
101884146	LOC101884146	-0.864998	5.27034e-07	2.24009e-05	4.64973	1924.67	0.172441
101885079	si:ch73-248e21.5	0.743057	5.29708e-07	2.24028e-05	4.6497	3528.5	0.14816
570583	bbs12	-1.59455	5.29164e-07	2.24028e-05	4.6497	68.1383	0.317929
562764	trim32	-0.895993	5.38705e-07	2.2727e-05	4.64346	496.94	0.17877
100126131	zgc:171687	0.967125	5.58222e-07	2.34922e-05	4.62908	204.064	0.193226
793099	trim44	-0.826995	5.63718e-07	2.3665e-05	4.62589	1429.71	0.165291
791470	b3gnt5b	1.60282	5.74677e-07	2.40658e-05	4.6186	158.148	0.320593
100320176	si:ch73-343l4.8	2.57038	6.06293e-07	2.53276e-05	4.59641	285.875	0.515188
568844	si:ch211-79k12.2	-0.920865	6.20788e-07	2.58697e-05	4.58721	692.855	0.184741
100150092	si:ch73-226l13.2	3.8118	6.24015e-07	2.59407e-05	4.58602	229.071	0.764864
100334443	LOC100334443	-0.835836	6.40566e-07	2.6564e-05	4.57571	21461.1	0.167887
565312	irgq1	1.03741	6.45801e-07	2.67161e-05	4.57323	754.673	0.208441
777738	vps37c	1.22164	6.7345e-07	2.77924e-05	4.55607	3039.39	0.245859
415194	lysmd3	0.910011	7.18408e-07	2.95762e-05	4.52906	2984.33	0.183606
571949	bmf1	1.70412	7.22808e-07	2.96856e-05	4.52745	50.2653	0.343911
110437729	LOC110437729	2.81046	7.33703e-07	3.00607e-05	4.522	41.6455	0.567514
100536997	mterf1	-0.884436	7.56042e-07	3.08277e-05	4.51106	376.964	0.178805
564147	glsa	0.972078	7.54684e-07	3.08277e-05	4.51106	1149.5	0.196509
559638	mkl1b	-0.956845	7.73691e-07	3.14721e-05	4.50207	841.733	0.193619
795414	relb	1.66751	7.75857e-07	3.1485e-05	4.5019	481.604	0.33746
110437844	LOC110437844	2.86879	7.78989e-07	3.1537e-05	4.50118	35.5609	0.580661
795066	LOC795066	2.15204	7.9179e-07	3.19793e-05	4.49513	173.28	0.435867
436916	slc2a3a	-1.00608	7.95906e-07	3.20207e-05	4.49457	183.267	0.203809
321061	pdcd4b	-0.921416	7.96573e-07	3.20207e-05	4.49457	556.218	0.186665
368433	inppl1b	-1.32303	8.13244e-07	3.25715e-05	4.48716	194.871	0.268245
798603	hdac7a	-1.14406	8.14096e-07	3.25715e-05	4.48716	220.004	0.231969
100005763	uck2a	0.756446	8.27606e-07	3.30344e-05	4.48103	1483.06	0.153477
393902	rab7	0.855537	8.43374e-07	3.35852e-05	4.47385	772.679	0.173711
569468	tfb2m	0.852975	8.96317e-07	3.56103e-05	4.44842	2618.94	0.173611
100536508	si:ch211-209a2.1	1.54211	9.04565e-07	3.58544e-05	4.44546	823.871	0.31399
555366	itih5	3.40719	9.15702e-07	3.62116e-05	4.44115	34.7749	0.694079
101882836	si:ch211-212k18.6	1.63675	9.35984e-07	3.6928e-05	4.43264	78.732	0.333714
797669	ccl39.6	1.87813	9.55074e-07	3.75942e-05	4.42488	61.2294	0.38324
564395	smad6b	-1.08417	9.95709e-07	3.91034e-05	4.40779	729.413	0.221599
559081	zbtb12.2	0.716063	9.98228e-07	3.91122e-05	4.40769	655.211	0.146375
407686	zgc:113944	-1.05436	1.00437e-06	3.92627e-05	4.40602	316.298	0.215582
797699	ssuh2.2	1.39134	1.00732e-06	3.92877e-05	4.40574	116.565	0.284517
561637	si:dkeyp-110g5.4	-0.940441	1.02835e-06	4.00165e-05	4.39776	480.671	0.192471
100005466	si:dkey-34m19.3	1.21243	1.08873e-06	4.22695e-05	4.37397	742.4	0.24871
100331993	si:dkey-222h21.10	1.75539	1.13047e-06	4.37905e-05	4.35862	98.9203	0.360639
560481	hspa13	1.24881	1.15069e-06	4.44726e-05	4.35191	2783	0.256748
326088	ccnl1b	0.825778	1.16846e-06	4.50573e-05	4.34624	5100.69	0.169881
100004358	zmp:0000001127	7.08295	1.19235e-06	4.58743e-05	4.33843	524.151	1.45833
100003387	spata2l	0.965152	1.20871e-06	4.63993e-05	4.33349	435.25	0.198828
563108	si:dkey-206d17.12	1.56894	1.23172e-06	4.71763e-05	4.32628	5183.62	0.323463
337399	rrs1	0.947756	1.23947e-06	4.73666e-05	4.32453	4364.2	0.195445
559958	cdaa	1.94434	1.27044e-06	4.84415e-05	4.31478	129.913	0.401365
368923	slc6a13	-0.666364	1.30131e-06	4.95079e-05	4.30533	2232.95	0.137691
334351	cuedc2	-0.761955	1.34869e-06	5.11963e-05	4.29076	517.699	0.157675
393551	cyba	1.25639	1.40251e-06	5.31208e-05	4.27474	23070.5	0.26041
560417	ptpn23b	1.03437	1.41515e-06	5.34807e-05	4.2718	901.15	0.214472
431738	mob3c	0.998774	1.45009e-06	5.46798e-05	4.26217	686.783	0.207301
559800	LOC559800	3.93879	1.53797e-06	5.78658e-05	4.23758	13.2411	0.819516
100141328	zgc:174653	-0.734172	1.58606e-06	5.95435e-05	4.22517	314.536	0.15295
792470	ccdc153	1.9852	1.59808e-06	5.98631e-05	4.22284	35.0256	0.413708
393996	rnf11a	-1.01587	1.67099e-06	6.24568e-05	4.20442	450.478	0.212098
110437772	ptx4	1.20539	1.67889e-06	6.2615e-05	4.20332	645.618	0.251717
30719	gbp	-1.33559	1.72867e-06	6.43306e-05	4.19158	3047.71	0.279249
564476	zgc:193801	-1.25207	1.75043e-06	6.49987e-05	4.1871	203.409	0.261923
100536590	atxn7l1	-0.995376	1.76343e-06	6.51974e-05	4.18577	509.26	0.20829
100148503	traf1	0.966406	1.76115e-06	6.51974e-05	4.18577	233.981	0.202217
327599	chp2	-1.23767	1.78649e-06	6.59067e-05	4.18107	154.427	0.259134
335642	rogdi	-0.895535	1.80897e-06	6.65921e-05	4.17658	337.913	0.187599
100007655	LOC100007655	-1.11802	1.90595e-06	7.00107e-05	4.15484	630.473	0.234722
561574	si:ch211-260b17.6	0.726338	1.94999e-06	7.14582e-05	4.14595	764.692	0.152639
100005267	si:dkey-51a16.9	-1.30109	1.95374e-06	7.14582e-05	4.14595	69.4527	0.273445
325735	zmynd19	0.906587	1.96283e-06	7.14839e-05	4.14579	1532.17	0.190571
402971	zgc:77158	1.02509	1.96128e-06	7.14839e-05	4.14579	908.091	0.215475
573110	cbx4	1.12675	1.99629e-06	7.25473e-05	4.13938	282.711	0.237021
321129	rtca	0.851095	2.00881e-06	7.28472e-05	4.13759	3034.32	0.179082
324215	igf2b	-0.891023	2.05583e-06	7.43941e-05	4.12846	3211.02	0.187668
100329385	egln1a	-0.876474	2.12339e-06	7.6676e-05	4.11534	541.24	0.184859
317747	rock2a	-1.01495	2.13884e-06	7.70704e-05	4.11311	1356.99	0.214132
336770	abcf2a	0.845262	2.1647e-06	7.7793e-05	4.10906	14893.5	0.178423
325484	vamp5	1.46812	2.16802e-06	7.7793e-05	4.10906	198.209	0.30992
406815	aebp2	0.758733	2.23114e-06	7.98899e-05	4.09751	1119.71	0.160365
503709	pqlc2	1.26713	2.2372e-06	7.99387e-05	4.09724	2374.9	0.267851
101885611	LOC101885611	1.10424	2.24635e-06	8.00978e-05	4.09638	707.658	0.233459
406463	nfkbiaa	1.82494	2.26657e-06	8.06502e-05	4.09339	18701.4	0.385978
560210	hsp70l	2.14001	2.28419e-06	8.08038e-05	4.09257	1377.29	0.452768
436692	entpd4	1.1672	2.28511e-06	8.08038e-05	4.09257	1851.01	0.246952
100536983	LOC100536983	5.6899	2.28468e-06	8.08038e-05	4.09257	143.21	1.20384
792554	si:ch211-117l17.5	0.903197	2.2999e-06	8.11585e-05	4.09067	1383.76	0.191148
569827	ubash3bb	1.21926	2.35412e-06	8.2729e-05	4.08234	1265.2	0.258297
100537060	si:dkey-117a8.1	1.45732	2.3535e-06	8.2729e-05	4.08234	590.958	0.308727
368717	itpka	-0.788391	2.37793e-06	8.3394e-05	4.07887	1098.73	0.167091
334219	zgc:77650	1.59758	2.38365e-06	8.34227e-05	4.07872	1278.93	0.338625
335015	fam76b	0.753361	2.7278e-06	9.48831e-05	4.02281	4446.83	0.16062
100332443	LOC100332443	-1.32653	2.72442e-06	9.48831e-05	4.02281	286.247	0.282807
100034474	si:dkeyp-85e10.2	-1.06678	2.72642e-06	9.48831e-05	4.02281	440.99	0.227437
558864	flrt3	-1.62297	2.81511e-06	9.77204e-05	4.01001	298.272	0.346502
553526	zgc:152774	-1.18403	2.83236e-06	9.81193e-05	4.00825	650.896	0.252857
566053	si:ch211-102c2.7	-1.08448	2.84514e-06	9.8296e-05	4.00746	309.182	0.231643
406299	sucla2	0.927953	2.85476e-06	9.8296e-05	4.00746	20417.4	0.198238
100002292	si:ch73-63e15.2	1.14955	2.85345e-06	9.8296e-05	4.00746	3300.23	0.245573
566830	ppp1r8a	-1.45601	2.87634e-06	9.88395e-05	4.00507	123.059	0.31115
100270764	cd40	1.42042	2.89746e-06	9.93647e-05	4.00277	1489.42	0.303641
560885	lrch1	1.235	2.9769e-06	0.000101785	3.99232	898.2	0.264317
386589	hopx	1.25582	2.98453e-06	0.000101785	3.99232	1454.14	0.268803
797907	dnajc5ab	1.29306	2.98594e-06	0.000101785	3.99232	8277.52	0.276781
556973	txndc16	-1.03359	3.01523e-06	0.000102578	3.98895	175.753	0.221335
403068	alg2	1.16036	3.14755e-06	0.000106866	3.97116	2406	0.248955
780837	zgc:158320	-1.478	3.16146e-06	0.000107125	3.97011	247.438	0.317165
108004540	znf408	-1.42105	3.21346e-06	0.000108671	3.96389	86.2836	0.305164
436907	nipal3	0.714084	3.3531e-06	0.000113169	3.94627	1565.42	0.153635
100126070	cables1	-1.20617	3.36429e-06	0.000113322	3.94569	152.631	0.259547
101883679	cxcl11.7	1.2929	3.64987e-06	0.000122699	3.91116	166.116	0.279221
353154	sp5a	0.742116	3.69476e-06	0.000123964	3.90671	497.451	0.160359
436651	zgc:92066	1.01359	3.71495e-06	0.000124396	3.90519	101592	0.219073
378478	egfra	0.787602	3.74096e-06	0.000125021	3.90302	291.504	0.170282
323020	cers5	1.09706	3.74957e-06	0.000125064	3.90287	5065.5	0.237213
101883087	LOC101883087	-0.970263	3.86808e-06	0.000128765	3.8902	323.071	0.210089
566190	si:dkeyp-68b7.7	-0.80599	3.88107e-06	0.000128945	3.88959	881.054	0.174546
503753	zgc:113263	0.908277	4.12267e-06	0.000136706	3.86421	1402.86	0.197233
569063	srpr	1.03759	4.22027e-06	0.00013967	3.8549	8091.13	0.225552
567691	si:ch211-251p5.5	1.46474	4.30899e-06	0.00014233	3.8467	54.7332	0.318706
558696	smcr8a	1.10625	4.3261e-06	0.000142619	3.84582	4525.85	0.240746
100526652	ptprr	1.6672	4.33491e-06	0.000142634	3.84578	998.78	0.362857
324947	sephs1	-0.69028	4.36301e-06	0.000143282	3.84381	1955.39	0.15028
561208	tmem41b	0.64701	4.3806e-06	0.000143582	3.8429	922.898	0.140885
406840	sesn3	-0.724653	4.47128e-06	0.000146273	3.83483	3536.97	0.157939
794365	si:dkey-163m14.7	0.952199	4.51739e-06	0.000147499	3.83121	3414.92	0.20763
437017	abhd17b	1.19459	4.53258e-06	0.000147712	3.83059	199.664	0.260524
101883059	LOC101883059	0.850714	4.61002e-06	0.000149949	3.82406	3086.69	0.185673
406312	zfand5a	1.06302	4.63419e-06	0.000150448	3.82261	3032	0.232066
567667	slc12a7b	1.07185	4.65652e-06	0.000150885	3.82135	3035.36	0.234044
566849	cyth4a	1.41358	4.6778e-06	0.000151287	3.8202	491.43	0.308726
100005797	slc38a5a	0.950614	4.7383e-06	0.000152954	3.81544	528.945	0.207737
436763	ttyh2	2.00611	4.77077e-06	0.000153711	3.8133	71.0603	0.438531
792160	irf1b	1.78221	5.00387e-06	0.000160917	3.7934	471.935	0.39044
562291	cited4a	-1.00946	5.06398e-06	0.000162543	3.78903	6041.94	0.221271
335288	gpr34a	-0.886207	5.0813e-06	0.000162793	3.78837	3635.58	0.194284
100538283	LOC100538283	1.08968	5.09879e-06	0.000163046	3.78769	403.414	0.23893
799479	adgrg3	1.16046	5.1733e-06	0.000165119	3.7822	6640.28	0.25462
337199	rab20	0.952025	5.27165e-06	0.000167944	3.77484	9187.06	0.209067
100331351	il1rap	1.86183	5.35829e-06	0.000170385	3.76857	68.207	0.40917
323473	prdm1a	0.957718	5.39133e-06	0.000170897	3.76727	2467.63	0.210536
561893	cmip	0.903519	5.39441e-06	0.000170897	3.76727	5026.61	0.198626
100150438	isca2	-0.817293	5.42123e-06	0.000171286	3.76628	1375	0.179712
110438472	LOC110438472	-1.79019	5.4268e-06	0.000171286	3.76628	1198.53	0.393658
58127	runx3	0.85926	5.47959e-06	0.000172632	3.76288	2864.23	0.189034
393338	abhd14b	-0.85974	5.75663e-06	0.000180692	3.74306	404.7	0.189573
557467	kbtbd11	1.58313	5.74793e-06	0.000180692	3.74306	182.207	0.349056
497317	marveld1	0.695566	5.80323e-06	0.00018182	3.74036	2752.6	0.15343
101883506	LOC101883506	1.10523	5.83926e-06	0.000182613	3.73847	282.4	0.243866
561766	slc16a6b	0.848143	5.87073e-06	0.000183261	3.73693	3589.41	0.187187
566752	si:dkey-102g19.3	1.45983	5.94818e-06	0.00018534	3.73203	2191.42	0.322384
447861	rnf103	-0.727306	5.98632e-06	0.000186188	3.73005	784.048	0.160664
100331729	tmem176l.4	1.45813	6.04996e-06	0.000187824	3.72625	2390.3	0.322265
100333727	zmp:0000001132	1.77356	6.09216e-06	0.00018879	3.72402	137.595	0.392106
100536137	si:ch211-241b2.5	1.80897	6.16753e-06	0.000190779	3.71947	312.346	0.400165
402913	ubxn7	-0.693713	6.18031e-06	0.000190828	3.71936	1207.73	0.153472
574423	rab24	1.2653	6.21326e-06	0.000191499	3.71783	708.402	0.279995
30686	myca	1.3564	6.2315e-06	0.000191714	3.71735	2532.3	0.300196
565793	mmp11b	3.38394	6.32692e-06	0.000194299	3.71153	42.8942	0.749461
100006428	LOC100006428	1.22979	6.69783e-06	0.00020532	3.68757	342.17	0.273101
101885834	si:dkey-205k8.5	0.787542	6.74728e-06	0.000206464	3.68516	265.197	0.174951
550562	spinb	-1.61017	6.80598e-06	0.000207887	3.68217	74.5706	0.357842
555717	m17	1.75877	6.93374e-06	0.000211411	3.67487	714.746	0.391211
368779	phlda3	1.30412	6.95452e-06	0.000211666	3.67435	216.289	0.290121
556186	nt5dc2	-1.1991	6.97416e-06	0.000211885	3.6739	6588.14	0.266795
406446	kdm2ba	-0.754917	7.20612e-06	0.000218351	3.66085	1539.98	0.168226
334971	calcoco1a	-0.986835	7.21259e-06	0.000218351	3.66085	412.514	0.219917
799527	cxcr3.3	1.38647	7.25624e-06	0.000219282	3.659	2871.65	0.309064
568780	zgc:158343	1.15097	7.5222e-06	0.000226918	3.64413	5787.08	0.257009
327176	pcmtd1	-0.863982	7.73014e-06	0.000232778	3.63306	2119.14	0.193175
393606	kcnk5b	-0.997734	7.83582e-06	0.000235544	3.62793	651.571	0.223226
565869	klf9	-1.22093	7.92271e-06	0.000237384	3.62455	226.587	0.273307
323099	nfkbiab	1.37888	7.92487e-06	0.000237384	3.62455	29811.2	0.308668
445022	b4galt7	0.942399	7.9789e-06	0.000238583	3.62236	1517.31	0.211028
562396	rnf19b	1.84605	8.13067e-06	0.000242695	3.61494	147.396	0.413754
406601	stap2b	1.6357	8.19468e-06	0.000243917	3.61276	113.922	0.366746
360145	mxc	2.7992	8.20021e-06	0.000243917	3.61276	1991.78	0.627639
403125	tlr2	-1.36344	8.21863e-06	0.000244039	3.61254	110.477	0.305745
100538255	LOC100538255	1.89761	8.31896e-06	0.000246588	3.60803	1064.52	0.425777
798846	si:ch211-199o1.2	1.26386	8.59472e-06	0.00025432	3.59462	174.669	0.284026
795494	si:ch211-256m1.8	2.33445	8.82802e-06	0.000260771	3.58374	73.0894	0.525298
568338	slc5a3b	1.10747	8.89785e-06	0.000262379	3.58107	1646.2	0.249298
101882918	LOC101882918	0.966448	8.97032e-06	0.000264059	3.5783	3888.64	0.217638
394146	dusp4	1.53386	9.06049e-06	0.000266253	3.57471	64.3964	0.345585
570867	srgn	1.05452	9.25546e-06	0.000271515	3.56621	7195.2	0.237833
327244	dnajb1b	1.19521	9.42707e-06	0.000276074	3.55897	2488.17	0.269804
436669	tmem178b	1.84411	9.51433e-06	0.000278151	3.55572	90.5619	0.416473
569655	adgre10	1.4787	9.84648e-06	0.000287369	3.54156	181.084	0.334508
559531	mxd4	-0.976413	9.86335e-06	0.000287369	3.54156	809.096	0.220901
100150696	si:ch211-155e24.3	-1.07622	9.96091e-06	0.000289223	3.53877	1277.15	0.243598
557239	antxr2a	1.16625	9.95963e-06	0.000289223	3.53877	3992.33	0.263975
100006649	LOC100006649	1.28126	1.02602e-05	0.000297406	3.52665	387.321	0.290429
795199	adam15	0.902694	1.03705e-05	0.000300092	3.52275	471.524	0.204725
566710	znf1153	-1.13006	1.03928e-05	0.00030023	3.52255	104.727	0.256317
407707	terf2ip	-0.69246	1.04132e-05	0.00030031	3.52243	728.783	0.157077
568169	cers1	0.819795	1.05083e-05	0.00030254	3.51922	481.202	0.186045
557185	slc25a35	1.01999	1.06483e-05	0.000306052	3.5142	1146.37	0.231627
101882391	si:ch211-63b16.4	4.67441	1.06914e-05	0.000306774	3.51318	17.3565	1.06171
100331388	si:ch73-158p21.7	-1.04347	1.08791e-05	0.000311113	3.50708	130.719	0.237211
101882195	LOC101882195	1.02353	1.08642e-05	0.000311113	3.50708	25602.3	0.232662
678522	gpat4	0.619021	1.098e-05	0.000313305	3.50403	746.505	0.140785
571426	fkrp	-1.36696	1.09925e-05	0.000313305	3.50403	121.38	0.310908
445489	elf2a	-0.907042	1.11259e-05	0.000316579	3.49952	1399.12	0.206425
393946	gnai1	0.81038	1.12649e-05	0.000319997	3.49485	17031.4	0.18454
406667	pi4k2a	0.870971	1.14087e-05	0.000323545	3.49007	4712.93	0.198463
336159	optn	1.21347	1.15273e-05	0.000326364	3.4863	421.028	0.276648
560951	xylt1	1.61685	1.15553e-05	0.000326615	3.48596	65.0422	0.368654
692319	pde12	0.755622	1.16756e-05	0.00032947	3.48218	1518.59	0.172376
436979	lygl1	1.14637	1.17218e-05	0.000330227	3.48119	54518	0.261568
768164	rgs18	-0.797062	1.19436e-05	0.000335918	3.47377	5177.38	0.182035
561061	zmiz1a	-0.87943	1.21552e-05	0.000341308	3.46685	2051.42	0.201023
110439310	LOC110439310	-1.36935	1.31547e-05	0.000368765	3.43325	75.4419	0.314251
110437818	LOC110437818	1.08185	1.32712e-05	0.000371418	3.43014	184.888	0.248382
327200	asb8	-0.4685	1.33552e-05	0.000373157	3.42811	2669.9	0.107597
565154	rspry1	0.701095	1.34768e-05	0.000375938	3.42488	2287.19	0.161089
563463	pbxip1a	1.43214	1.35712e-05	0.000377952	3.42256	99.7719	0.329175
100150204	si:ch211-199b20.3	-1.23252	1.36285e-05	0.000378929	3.42144	307.487	0.283353
100331155	chpfa	1.23773	1.37137e-05	0.000380678	3.41944	510.993	0.28464
108184024	LOC108184024	1.00685	1.37869e-05	0.000381468	3.41854	90.153	0.231607
100192219	gch1	2.16921	1.37702e-05	0.000381468	3.41854	31.6394	0.498956
406621	chmp3	0.784452	1.3864e-05	0.000382979	3.41682	2997.93	0.1805
100007313	ddx61	0.615772	1.40486e-05	0.000387449	3.41179	7379.04	0.141782
100126123	hsp70.1	2.68935	1.41332e-05	0.000389155	3.40988	2653.53	0.619413
541337	sptssa	0.868232	1.42367e-05	0.000391371	3.40741	4976.69	0.200045
108179355	LOC108179355	2.74951	1.43394e-05	0.000393561	3.40499	56.4148	0.633732
100136862	march7	-0.746626	1.47919e-05	0.000405314	3.39221	4891.51	0.172361
405846	stx11a	0.940104	1.48152e-05	0.000405314	3.39221	12837.6	0.217043
403008	phc1	-0.852181	1.49495e-05	0.000408332	3.38899	646.755	0.196834
550442	coq10b	0.812971	1.51178e-05	0.000412269	3.38482	3345.09	0.187885
140426	gc3	-0.993881	1.52044e-05	0.000413968	3.38303	138.65	0.229762
566269	zbtb10	0.89587	1.54026e-05	0.000418695	3.3781	189.577	0.20724
553692	dph3	1.06676	1.57471e-05	0.000427379	3.36919	528.276	0.247051
556400	senp2	0.678654	1.62991e-05	0.000441655	3.35492	2708.48	0.157447
449958	tnip1	1.10462	1.65628e-05	0.000448089	3.34864	2428.17	0.256482
100002406	LOC100002406	0.849336	1.66953e-05	0.000450958	3.34586	1727.84	0.197289
100006201	letm2	0.815916	1.67667e-05	0.00045217	3.3447	1919.75	0.189567
724080	b4galt5	1.82111	1.72184e-05	0.000463619	3.33384	89.0238	0.423691
556540	fam129bb	0.825011	1.75871e-05	0.000472798	3.32532	345.779	0.192153
100007321	wu:fe05a04	-0.793026	1.76995e-05	0.000475071	3.32324	685.982	0.184764
567286	gdpd3b	1.83585	1.80497e-05	0.000483055	3.316	300.779	0.428163
100149048	si:zfos-80g12.1	1.26446	1.8082e-05	0.000483055	3.316	1787.3	0.294929
406270	acbd3	0.705673	1.80628e-05	0.000483055	3.316	2883.57	0.164585
406394	yy1b	-0.564994	1.82163e-05	0.000485883	3.31347	1182.08	0.131832
559679	ptprja	1.08581	1.85723e-05	0.000494603	3.30574	4656.83	0.253611
559583	trmt1l	-0.894862	1.91878e-05	0.000510035	3.2924	683.319	0.209367
692250	fancf	-0.965711	1.92116e-05	0.000510035	3.2924	130.451	0.225957
550401	hcfc2	-0.741378	1.92783e-05	0.00051101	3.29157	809.243	0.173499
556894	tfec	0.831821	1.94535e-05	0.000514854	3.28832	8851.99	0.194757
559769	tssc4	-0.598546	1.96445e-05	0.000519103	3.28475	1715.88	0.140211
100149745	sesn2	0.880692	1.98008e-05	0.000522423	3.28198	717.389	0.20639
793909	LOC793909	1.08613	2.00409e-05	0.000527941	3.27741	1374.02	0.254694
100536129	LOC100536129	-0.988658	2.0377e-05	0.000535966	3.27086	1446.34	0.23204
557148	mdm1	-1.13734	2.04838e-05	0.000537944	3.26926	418.844	0.267009
436610	pnpla3	-1.1374	2.07611e-05	0.000544389	3.26409	256.26	0.267213
108182824	si:dkey-66i24.9	-0.934961	2.10473e-05	0.000551044	3.25881	867.741	0.219811
556823	cylda	0.677167	2.13353e-05	0.000556875	3.25424	2184.14	0.159317
567701	gmeb1	1.01943	2.13062e-05	0.000556875	3.25424	1276.14	0.239825
393460	ldlrb	1.33196	2.3174e-05	0.000603661	3.21921	249.817	0.314744
492506	pptc7a	0.742803	2.31987e-05	0.000603661	3.21921	530.021	0.175535
103908714	LOC103908714	-0.982245	2.37887e-05	0.000618071	3.20896	176.352	0.232429
567341	fam167ab	2.45234	2.42755e-05	0.000629758	3.20083	91.9792	0.580925
735291	hspa12b	-0.83091	2.43283e-05	0.000630169	3.20054	3030.79	0.196854
100333617	si:ch1073-342h5.2	-0.878412	2.45629e-05	0.000634411	3.19763	238.21	0.208215
571830	papl	-0.558473	2.45665e-05	0.000634411	3.19763	2223.21	0.132379
560140	adipor2	-0.610645	2.4808e-05	0.00063968	3.19404	8569.48	0.144821
336351	prg4a	-1.35321	2.53968e-05	0.000653871	3.18451	107.814	0.321332
492768	cdc7	-0.63477	2.60263e-05	0.000669068	3.17453	660.84	0.15093
796377	sema4e	4.30134	2.62441e-05	0.000672637	3.17222	182.756	1.0232
799473	rereb	-0.719138	2.62085e-05	0.000672637	3.17222	780.122	0.171055
492502	plekha8	0.92441	2.66403e-05	0.000681768	3.16636	598.922	0.220075
436868	egln1b	-0.580471	2.68333e-05	0.000685678	3.16388	3157.3	0.138247
334383	zdhhc18b	-0.549273	2.75193e-05	0.000702153	3.15357	1822.34	0.130995
100334600	si:ch73-352p4.5	-0.915795	2.80322e-05	0.000714172	3.1462	237.077	0.218625
101885604	LOC101885604	-1.16362	2.83069e-05	0.000720095	3.14261	1463.27	0.277935
791518	hmox1a	0.754818	2.84731e-05	0.000722165	3.14136	34914.4	0.180348
436861	sec63	0.722913	2.84511e-05	0.000722165	3.14136	4170.31	0.172718
568392	LOC568392	-1.81002	2.86196e-05	0.000724804	3.13978	137.706	0.432587
494097	mgme1	-0.898001	2.87858e-05	0.000727931	3.13791	303.676	0.214686
100003014	zgc:153292	-1.03312	2.96923e-05	0.000749742	3.12509	174.391	0.247407
564067	abcb6a	1.40138	2.9762e-05	0.000750391	3.12471	48.0794	0.335637
393540	zgc:77517	0.799107	2.99361e-05	0.000753664	3.12282	16693.3	0.191451
393179	pdap1b	0.880603	3.02049e-05	0.000758191	3.12022	2084.69	0.211079
403051	pygb	1.09821	3.01984e-05	0.000758191	3.12022	4093.86	0.263236
557176	pik3r1	1.08555	3.03062e-05	0.000759616	3.11941	8781.22	0.260252
560495	si:ch211-195d17.2	-0.602159	3.07768e-05	0.000770279	3.11335	1462.87	0.144484
562992	si:dkeyp-84f3.9	-1.13607	3.09176e-05	0.000772668	3.11201	271.414	0.272662
563290	prrg3	0.715477	3.12422e-05	0.000779636	3.10811	636.34	0.171815
407709	si:dkeyp-113d7.1	-1.01734	3.14937e-05	0.000784763	3.10526	2785.98	0.244413
415184	msrb3	1.22104	3.15425e-05	0.000784833	3.10522	430.295	0.293376
556979	abcg1	1.19388	3.16933e-05	0.00078629	3.10442	67.6613	0.286925
568080	stk35	-1.05921	3.16592e-05	0.00078629	3.10442	2922.42	0.254544
564291	cables2b	-0.861437	3.19518e-05	0.00079155	3.10152	479.673	0.207122
541364	zgc:113333	-0.627405	3.22698e-05	0.000798267	3.09785	615.169	0.150934
336461	zfand6	0.760895	3.2569e-05	0.000804503	3.09447	2175.37	0.18314
393875	sox4b	-1.20006	3.31855e-05	0.000818544	3.08696	336.96	0.28914
317745	impdh2	0.595946	3.35057e-05	0.000825248	3.08342	2689.75	0.143663
436866	tnfsf10	-0.757601	3.35604e-05	0.000825403	3.08333	2095.82	0.182649
560915	rfk	1.00178	3.41801e-05	0.000839432	3.07601	1303.88	0.241761
30431	srfa	0.780091	3.42881e-05	0.000840873	3.07527	1965.69	0.188294
436619	acy3.2	-0.647031	3.43529e-05	0.000841251	3.07507	2359.35	0.156193
794943	zgc:194312	-0.623533	3.4639e-05	0.00084704	3.0721	9041.03	0.15059
792824	pgp	1.08168	3.4832e-05	0.00085054	3.07031	1869.61	0.261317
563577	ppp1r13ba	-1.0155	3.51738e-05	0.000856915	3.06706	839.352	0.245463
103909200	LOC103909200	-1.37534	3.51936e-05	0.000856915	3.06706	75.1662	0.332453
393519	purbb	0.948798	3.5295e-05	0.000858157	3.06643	485.993	0.229383
550429	steap4	5.62492	3.54967e-05	0.000861831	3.06458	621.631	1.36032
103911379	si:ch73-211e3.1	1.12434	3.60529e-05	0.000874091	3.05844	173.712	0.272143
568129	si:dkey-56i24.1	-0.601905	3.65449e-05	0.000884761	3.05317	3016.15	0.1458
101883783	LOC101883783	-0.731784	3.66348e-05	0.000885678	3.05272	812.776	0.177284
406339	hk2	0.995704	3.7161e-05	0.000897128	3.04715	1384.96	0.241415
492794	arhgap28	3.51608	3.76525e-05	0.000907708	3.04205	36.4501	0.85312
567583	si:ch211-241e1.5	-0.734939	3.77633e-05	0.000909092	3.04139	216.371	0.178351
321541	slc20a1b	0.620082	3.80522e-05	0.000914756	3.03869	14840.3	0.150542
373882	mmp14a	1.3822	3.82293e-05	0.000917719	3.03729	206.189	0.335655
492636	wdfy2	-0.549075	3.88581e-05	0.000931502	3.03082	3114.7	0.13346
415101	rel	0.920237	3.93068e-05	0.000940935	3.02644	10925	0.223819
560411	elmsan1b	0.818277	3.93929e-05	0.000941672	3.0261	2274.07	0.199045
553433	pisd	0.8071	3.96943e-05	0.000947548	3.0234	1569.52	0.19641
570613	sord	-0.923709	4.01793e-05	0.000957784	3.01873	543.482	0.224941
101884416	LOC101884416	-1.51674	4.1172e-05	0.000980077	3.00874	250.791	0.369864
555262	slc22a15	-0.605219	4.13444e-05	0.00098281	3.00753	941.622	0.14762
337424	arl8ba	0.975551	4.17919e-05	0.000992062	3.00346	6225.63	0.238093
794759	snx20	-1.06417	4.19661e-05	0.000994813	3.00226	1656.66	0.259784
798262	lins1	-1.04301	4.21793e-05	0.000998478	3.00066	104.866	0.254691
386634	eif4a1a	0.617479	4.26698e-05	0.00100869	2.99624	32357.9	0.15088
57925	cdc25b	-0.724926	4.40858e-05	0.00104072	2.98267	13158	0.177463
664693	zgc:136870	-0.867781	4.45559e-05	0.00104891	2.97926	1723.9	0.212562
321177	si:ch211-153b23.5	1.48237	4.45417e-05	0.00104891	2.97926	262.024	0.363097
565042	si:ch73-109d9.2	-0.897179	4.46867e-05	0.00105054	2.97859	751.53	0.219799
555819	si:dkey-88n24.9	1.47823	4.52908e-05	0.00106139	2.97412	243.398	0.362428
556683	fam124a	-1.20195	4.53001e-05	0.00106139	2.97412	500.867	0.294694
30296	foxo3b	-1.05343	4.53353e-05	0.00106139	2.97412	2884.78	0.258291
562473	ncf2	1.1585	4.68208e-05	0.00109467	2.96072	4593.15	0.284576
103910976	LOC103910976	0.863918	4.74758e-05	0.00110846	2.95528	157.048	0.212384
797259	si:ch73-92i20.1	-0.885782	4.80956e-05	0.0011214	2.95024	1446.02	0.217921
110439382	LOC110439382	-2.5454	4.81864e-05	0.00112198	2.95001	23.1094	0.626288
564424	soat1	1.21516	4.88435e-05	0.00113573	2.94473	517.655	0.299219
566813	zbtb21	1.11301	4.94199e-05	0.00114665	2.94057	1104.64	0.274252
553565	wbp2	0.751663	4.94476e-05	0.00114665	2.94057	914.777	0.18522
541345	zgc:110340	-0.798617	4.97691e-05	0.00115253	2.93835	4670.35	0.196863
494100	nabp1a	0.67805	5.04873e-05	0.00116758	2.93271	1570.78	0.167281
100001832	LOC100001832	-1.09947	5.06865e-05	0.0011706	2.93159	149.861	0.271311
567018	atf7b	-0.842834	5.08241e-05	0.00117219	2.931	880.902	0.208014
100534720	isg20	0.774309	5.22253e-05	0.00120288	2.91978	873.671	0.191403
100049706	casp8l1	-1.43686	5.44648e-05	0.00125108	2.90272	55.3591	0.356046
562388	tbrg4	0.616736	5.44259e-05	0.00125108	2.90272	2257.37	0.152818
393254	trim47	-0.719087	5.50997e-05	0.00126396	2.89827	1010.05	0.178307
641329	txnl4b	-0.79687	5.55853e-05	0.00127338	2.89504	667.594	0.197695
566787	cdt1	-0.735603	5.69425e-05	0.00130272	2.88515	864.07	0.182752
100536128	khnyn	1.70972	5.71156e-05	0.00130493	2.88441	319.268	0.424836
101882286	zmp:0000000606	2.13798	5.81932e-05	0.00132777	2.87688	24.9875	0.531834
327566	lpcat4	0.98078	5.97583e-05	0.00136067	2.86625	166.535	0.244354
406533	csnk1db	0.639581	5.99182e-05	0.00136067	2.86625	6723.95	0.159372
557652	si:dkeyp-27c8.2	1.1263	5.99546e-05	0.00136067	2.86625	519.565	0.280662
405847	sapcd2	-0.811664	5.98264e-05	0.00136067	2.86625	531.632	0.202234
100004144	zfyve21	-0.793897	6.07597e-05	0.00137711	2.86103	1876.12	0.197987
567972	apodb	-1.70129	6.093e-05	0.00137914	2.86039	38.7191	0.424348
407683	ca4c	1.7957	6.16724e-05	0.00139409	2.85571	19.6254	0.448218
559099	usp30	-0.946762	6.19775e-05	0.00139913	2.85414	139.532	0.236386
664762	gpr55a	2.59063	6.24449e-05	0.00140782	2.85145	21.4366	0.647112
436593	trmt61a	0.630372	6.27467e-05	0.00141275	2.84993	1492.49	0.157505
554488	ypel1	-1.40141	6.31014e-05	0.00141887	2.84806	358.787	0.350273
565848	zgc:171470	1.43079	6.37852e-05	0.00143235	2.84395	42.7701	0.357845
797436	LOC797436	2.02577	6.41103e-05	0.00143776	2.84231	85.827	0.506804
563803	ccr12a	-0.834668	6.43522e-05	0.00144092	2.84136	6627.81	0.208863
100537553	LOC100537553	-0.910052	6.44371e-05	0.00144092	2.84136	3552.86	0.227744
767666	zgc:152948	-0.687474	6.45048e-05	0.00144092	2.84136	286.174	0.172054
567144	slc16a4	2.03946	6.50786e-05	0.00145183	2.83808	59.4357	0.510683
445491	crbn	-0.941981	6.55859e-05	0.00146124	2.83528	870.919	0.235982
393971	pdk2b	-1.2345	6.5989e-05	0.0014683	2.83319	2355.15	0.309374
797250	slc7a5	0.909547	6.62033e-05	0.00147115	2.83234	314.78	0.227983
568436	si:busm1-71b9.3	1.03978	6.75493e-05	0.0014991	2.82417	4070.63	0.260939
406347	slc35e1	0.688085	6.81852e-05	0.00151125	2.82066	1590.06	0.172776
100101460	hcst	0.827162	6.83038e-05	0.00151191	2.82047	324.536	0.207719
100101642	ralgps1	-1.11475	6.87757e-05	0.00152038	2.81805	622.538	0.280054
100002639	si:ch1073-324l1.1	0.858757	6.95307e-05	0.00153508	2.81387	149.233	0.215883
562507	zbtb33	-1.31084	7.02638e-05	0.00154926	2.80988	86.8571	0.329738
561754	trim71	0.56495	7.06339e-05	0.00155541	2.80816	3264.48	0.142156
30606	rarga	0.696945	7.11832e-05	0.00156548	2.80535	1783.94	0.175451
101883779	LOC101883779	-1.01682	7.17918e-05	0.00157683	2.80222	132.616	0.256109
386723	fli1b	-0.793465	7.20995e-05	0.00158155	2.80092	7519.94	0.199903
110437765	LOC110437765	-0.679204	7.22873e-05	0.0015816	2.8009	1189.37	0.171143
554143	gnpnat1	0.834638	7.22031e-05	0.0015816	2.8009	914.056	0.210294
30682	vegfaa	1.13084	7.36776e-05	0.00160995	2.79319	86.991	0.285271
504079	si:ch211-40k21.9	-0.850456	7.41961e-05	0.0016192	2.7907	292.642	0.214631
568830	spata2	0.645562	7.43114e-05	0.00161965	2.79058	2046	0.162937
492333	ppp1r21	-0.517119	7.61361e-05	0.0016573	2.7806	4197.58	0.130709
101883900	LOC101883900	2.899	7.63765e-05	0.00166041	2.77978	18.4896	0.732904
406278	ggctb	-1.16104	7.70454e-05	0.00167282	2.77655	191.358	0.293682
558841	prmt2	-0.826132	7.7924e-05	0.00168974	2.77218	193.652	0.209111
393990	ergic3	0.949632	8.01731e-05	0.001736	2.76045	3262.72	0.240786
555969	lpcat1	-0.718222	8.0261e-05	0.001736	2.76045	1198.15	0.182123
563353	si:ch211-106n13.3	-1.19228	8.20367e-05	0.00177216	2.7515	108.962	0.302735
405834	ntmt1	0.730062	8.32472e-05	0.00179603	2.74569	2210.6	0.185537
100535215	pogza	-0.950791	8.34833e-05	0.00179885	2.74501	841.979	0.241675
100004455	epoa	1.95784	8.39151e-05	0.00180587	2.74331	42.8954	0.497806
796270	map7d1b	0.595359	8.46016e-05	0.00181835	2.74032	5041.23	0.151453
100856806	gb:bc139872	1.02438	8.76763e-05	0.00188206	2.72537	2285.02	0.261163
564271	chfr	-0.507393	8.83944e-05	0.00189509	2.72237	1366.54	0.129423
553731	fbxo3	-0.755971	8.91303e-05	0.00190846	2.71932	677.515	0.192927
101882667	LOC101882667	-0.851346	8.98006e-05	0.0019204	2.71661	110.906	0.217368
558856	sec22c	0.521712	9.04862e-05	0.00193264	2.71385	858.876	0.133267
110437839	LOC110437839	-2.43626	9.14491e-05	0.00194927	2.71013	17.1887	0.622731
799144	ppp1r3da	-0.817477	9.14934e-05	0.00194927	2.71013	206.826	0.208961
503764	zgc:112964	2.34882	9.16522e-05	0.00195021	2.70992	26.3439	0.600461
569485	susd1	0.803664	9.2022e-05	0.00195564	2.70871	490.133	0.205503
100150707	LOC100150707	2.72817	9.24144e-05	0.00196153	2.7074	16.2602	0.697796
100330801	cd44b	-0.68269	9.31113e-05	0.00197387	2.70468	786.884	0.174696
336888	susd6	0.940349	9.35804e-05	0.00198135	2.70304	4697.65	0.240704
327483	si:zfos-943e10.1	1.08045	9.41702e-05	0.00199136	2.70085	1596.76	0.276673
100535867	si:dkey-31f5.8	1.37709	9.48815e-05	0.00200392	2.69812	120.523	0.352799
100150296	LOC100150296	-0.915233	9.73111e-05	0.00205269	2.68768	193.953	0.234844
557021	nub1	0.609214	9.77789e-05	0.00206001	2.68613	438.014	0.156367
445166	ctu2	0.578433	0.000100672	0.00211834	2.67401	589.497	0.148737
100149852	kpna6	0.93207	0.000100901	0.00212055	2.67355	922.257	0.239704
100037391	rfwd2	-0.9389	0.000101842	0.00213767	2.67006	1766.92	0.241601
110437819	LOC110437819	-0.882196	0.000102036	0.00213912	2.66977	121.661	0.227037
553537	cyp2aa11	-1.24366	0.000102665	0.00214967	2.66763	49.4481	0.320183
393649	mgat1a	0.646579	0.000103907	0.00217299	2.66294	2728.93	0.166589
100330496	qser1	-0.795466	0.000104329	0.00217914	2.66171	356.803	0.205001
560572	uri1	-0.457966	0.000104621	0.00218256	2.66103	2822.44	0.118044
406816	cul1b	0.860443	0.000108518	0.0022611	2.64568	3277.95	0.222296
564652	smarcd3a	1.10817	0.000109222	0.00227298	2.6434	157.05	0.286412
100320246	si:ch73-343l4.2	0.930775	0.000111647	0.00231781	2.63492	4685.76	0.240898
556899	si:ch211-276f18.2	1.56734	0.000111603	0.00231781	2.63492	60.7371	0.40564
337690	pikfyve	0.925673	0.000112955	0.00234209	2.6304	3313	0.239754
100000923	si:dkey-11p10.10	0.676562	0.000113438	0.00234926	2.62907	2190.2	0.17528
334173	baz1a	0.62861	0.000113859	0.00235511	2.62799	2540.73	0.162895
793997	si:dkey-106g10.7	-1.80436	0.000114512	0.00236575	2.62603	58.1008	0.467743
100334656	si:dkey-31e10.6p	2.18122	0.000114837	0.00236774	2.62567	145.375	0.565537
550541	nudt18	-1.37374	0.000114886	0.00236774	2.62567	94.2811	0.356186
449557	saa	3.86958	0.000116299	0.00239395	2.62088	118.477	1.0041
565685	fance	-1.18781	0.000117141	0.00240549	2.6188	326.952	0.308359
565838	adrb2a	-1.2417	0.000117035	0.00240549	2.6188	1171.04	0.322331
561450	plag1	-0.902073	0.000117869	0.00241752	2.61663	328.281	0.234273
793765	prlh2	1.55978	0.000119079	0.0024394	2.61272	156.511	0.405347
557610	zgc:175214	-0.99745	0.00011995	0.00245429	2.61007	2600.64	0.259332
100329742	znf653	-1.10443	0.000121535	0.00248375	2.60489	413.594	0.287387
777626	zgc:153012	-0.47853	0.000122059	0.00249147	2.60354	670.158	0.124554
449552	fkbp1ab	1.50113	0.00012249	0.00249727	2.60253	79.1149	0.39081
559160	si:ch211-214j24.14	2.39456	0.000122743	0.00249844	2.60233	71.8487	0.62349
553633	parp12b	-0.881504	0.000122841	0.00249844	2.60233	318.15	0.229535
796938	fybb	0.57032	0.00012378	0.00251456	2.59954	7864.67	0.148578
100321980	si:dkey-50i6.6	-0.761782	0.000125494	0.00254634	2.59408	285.156	0.198632
100003476	fam117bb	0.823044	0.000126704	0.00256784	2.59043	791.243	0.214738
393137	nelfb	-0.588457	0.000127304	0.00257008	2.59005	2639.71	0.153579
798492	rasal3	0.930321	0.000127167	0.00257008	2.59005	2286.2	0.242784
116992	smad6a	-0.9549	0.000127418	0.00257008	2.59005	282.061	0.24923
492341	pcf11	0.878323	0.000127198	0.00257008	2.59005	741.029	0.229218
562658	zgc:152863	0.58489	0.000128065	0.00258007	2.58837	9918.14	0.152707
100007963	si:ch211-236g6.1	-0.998866	0.000131009	0.00263627	2.57901	473.763	0.261172
80963	rnd3a	-0.940195	0.000133628	0.00268579	2.57093	8186.49	0.246145
338247	echdc2	0.849709	0.000134747	0.00270509	2.56782	5404.2	0.222576
101882695	zgc:174574	-0.886474	0.000136282	0.00273269	2.56341	213.819	0.232376
406765	stk38a	0.864855	0.000136732	0.00273849	2.56249	1833.35	0.226758
550551	cbx7a	-0.680089	0.000138232	0.00276528	2.55826	310.07	0.17844
393574	cep63	-0.624404	0.000138669	0.00277079	2.5574	1065.73	0.163863
445396	rbbp6	0.699806	0.000138855	0.00277124	2.55733	4951.5	0.183667
566349	pxdc1b	0.616136	0.000140362	0.00279806	2.55314	2322.51	0.16182
393183	ubap1	0.512949	0.000140728	0.00280206	2.55252	4073.88	0.134743
562344	hs3st1l2	4.08165	0.000140913	0.00280248	2.55246	127.616	1.07227
654826	il15	-1.50383	0.000143164	0.00284061	2.54659	48.2051	0.39547
110439347	LOC110439347	-0.667865	0.000143125	0.00284061	2.54659	469.031	0.175629
100002463	pprc1	0.775053	0.000146349	0.00290043	2.53754	3358.34	0.204113
751677	batf3	1.96135	0.00014733	0.00291648	2.53514	101.227	0.516753
560038	si:ch211-282j17.1	1.33897	0.000149326	0.00295257	2.5298	179.556	0.353087
100331534	itfg1	0.574975	0.000150076	0.00296396	2.52813	831.371	0.151671
447858	dirc2	0.794794	0.000151145	0.00298161	2.52555	4526.22	0.209754
103908986	LOC103908986	-1.11941	0.000151383	0.00298285	2.52537	2786.95	0.295452
100007521	socs1b	2.60475	0.000153171	0.00301459	2.52077	33.7708	0.688018
108179942	LOC108179942	2.73883	0.000153847	0.00302094	2.51986	14.878	0.723643
100462964	sell	0.935966	0.000153817	0.00302094	2.51986	305.586	0.247294
560270	csrnp1a	-1.26114	0.000156319	0.00306308	2.51384	184.045	0.333565
406791	hk1	0.748255	0.000156353	0.00306308	2.51384	554.742	0.197911
557682	dcun1d3	0.599209	0.000157887	0.00308959	2.5101	1726.61	0.158591
555316	kin	0.836031	0.000158859	0.00310504	2.50793	1212.87	0.22136
100331045	LOC100331045	-0.475407	0.000160895	0.00314122	2.5029	5534.03	0.125982
571305	gnav1	1.23994	0.000161679	0.00315293	2.50129	81.3206	0.328687
797938	hbegfa	1.2828	0.00016193	0.00315421	2.50111	200.949	0.340083
110439980	LOC110439980	1.3824	0.000162606	0.00316259	2.49996	48.9264	0.36659
100126136	znf1124	-0.900403	0.000162731	0.00316259	2.49996	377.22	0.238783
553776	calcoco2	0.934187	0.000164039	0.00318438	2.49698	292.949	0.247874
378855	prelid3b	0.829892	0.000164283	0.00318548	2.49682	16358.8	0.220223
570430	si:ch1073-174d20.2	0.660628	0.000165123	0.00319814	2.4951	678.005	0.175366
724003	rsrp1	0.807448	0.000165838	0.00320834	2.49372	6077.54	0.214401
393391	tpst2	-0.607222	0.000166189	0.00321149	2.49329	4954.33	0.161258
541344	prdx1	1.36418	0.000167015	0.00322014	2.49213	2331.24	0.3624
492800	znf143a	-0.497982	0.000166994	0.00322014	2.49213	3736.13	0.13229
562459	znf414	-0.621812	0.000167654	0.00322881	2.49096	786.214	0.165228
100329274	si:ch73-100l22.3	-0.626737	0.000168378	0.00323909	2.48958	515.536	0.166585
140816	cebpg	0.658358	0.000169281	0.0032528	2.48774	4340.12	0.175052
100334900	si:dkey-79d12.4	-0.826656	0.00017146	0.00329096	2.48268	267.526	0.219988
101884219	crtam	1.92249	0.00017702	0.00339384	2.46931	62.1657	0.5127
100330213	si:ch211-258f14.2	2.39633	0.000178947	0.00342308	2.46558	112.549	0.63953
406287	slc37a2	-0.393115	0.000178861	0.00342308	2.46558	43716.4	0.104911
569275	ngrn	-0.738988	0.000179625	0.00343221	2.46443	428.575	0.19727
405764	blnk	0.855423	0.000180087	0.00343719	2.4638	6271.4	0.228391
368323	si:ch211-204c21.1	0.818646	0.000181064	0.00345196	2.46193	1791.39	0.218651
100005923	LOC100005923	-1.37679	0.000189289	0.00360474	2.44313	37.2765	0.368825
798757	znf438	-0.641186	0.000190598	0.00362562	2.44062	792.171	0.171846
323453	eif4g2a	0.607699	0.000191077	0.00363067	2.44001	9570.1	0.162899
393904	gipc2	1.44164	0.000191978	0.00364374	2.43845	147.432	0.386566
497615	fut10	-0.720303	0.000192415	0.00364796	2.43795	171.39	0.193174
561701	adora2aa	1.50649	0.000193405	0.0036505	2.43765	34.1368	0.404157
393632	mlh1	-0.794504	0.000192905	0.0036505	2.43765	387.35	0.21311
560816	si:ch73-22o12.1	1.04623	0.000193102	0.0036505	2.43765	814.862	0.280649
567631	tg	-0.651992	0.000193197	0.0036505	2.43765	500.815	0.174902
30503	opn1mw1	-1.05023	0.000194345	0.00366419	2.43602	1792.86	0.281845
541544	rnf152	-1.61582	0.000194881	0.00366993	2.43534	151.262	0.433711
567192	cd59	-2.90039	0.000195081	0.00366993	2.43534	254.351	0.778565
768141	mtfr2	-0.599624	0.00019571	0.0036777	2.43442	711.518	0.160995
394243	arpc1a	0.607946	0.000196555	0.00368952	2.43303	6496.66	0.163277
793364	fgd4b	-0.502022	0.000197477	0.0036993	2.43188	4007.21	0.134872
30210	mafba	-0.652485	0.00019751	0.0036993	2.43188	41719.3	0.175296
170782	mkrn1	-0.692149	0.000198256	0.00370919	2.43072	1056.59	0.186
436608	mapkapk5	-0.597016	0.000199429	0.00372705	2.42863	608.198	0.160499
558595	akap11	1.01614	0.0002043	0.0038139	2.41863	213.309	0.273624
405822	pgm2	0.592265	0.000205189	0.0038263	2.41722	664.238	0.159531
100151468	LOC100151468	-1.33002	0.000208	0.00387448	2.41179	88.3166	0.358584
556036	zgc:154055	-1.00601	0.000208888	0.00388677	2.41041	822.031	0.271307
556125	si:dkey-7i4.24	1.26515	0.000211083	0.00392334	2.40634	140.227	0.341436
561724	csnk1g2b	0.623298	0.000211967	0.00393547	2.405	1730.24	0.168263
606499	znf1024	-0.782316	0.000213223	0.00395448	2.40291	329.209	0.211276
259255	plagl2	-0.770617	0.000213843	0.00396168	2.40212	794.481	0.208158
368620	abcc4	1.21431	0.000214349	0.00396674	2.40157	1109.3	0.328062
406701	hnrpdl	-0.581443	0.000215801	0.00398671	2.39939	1235.15	0.157157
768248	fas	0.853295	0.000215896	0.00398671	2.39939	591.38	0.230642
492364	cbl	0.653776	0.000220075	0.00405947	2.39153	8025.45	0.176946
100335005	LOC100335005	2.42933	0.000221428	0.00408001	2.38934	14.136	0.657779
553438	si:dkey-86l18.8	-2.04422	0.000224126	0.00412098	2.385	144.594	0.553967
405878	fbxl15	-0.823518	0.000224135	0.00412098	2.385	402.105	0.223168
393510	slc2a12	-0.70962	0.000224527	0.00412374	2.38471	378.268	0.192325
436785	zgc:92818	-0.643442	0.000225178	0.00413126	2.38392	1889.15	0.174424
100329613	hcar1-4	1.12132	0.000225848	0.0041391	2.38309	88.072	0.30403
563270	prelid3a	3.12724	0.000226757	0.00415128	2.38182	20.1082	0.848139
103910066	LOC103910066	-0.829633	0.000228582	0.00418021	2.3788	1305.42	0.22513
406725	elovl1b	0.615875	0.000230287	0.00420686	2.37604	20139.4	0.16721
437013	eef2k	-0.608788	0.000230951	0.00420997	2.37572	1483.29	0.165319
373115	dnaja	1.2135	0.000230713	0.00420997	2.37572	1013.23	0.329508
445410	il12a	2.70814	0.000231613	0.00421754	2.37494	29.6018	0.735553
100002393	zgc:175066	-0.989499	0.00023229	0.00422534	2.37414	483.044	0.26881
266599	id2a	-0.613278	0.000232886	0.00423167	2.37349	4800.49	0.166634
559281	irs1	-1.26212	0.0002367	0.00429183	2.36736	438.822	0.343319
553955	zbtb24	-1.28257	0.000236453	0.00429183	2.36736	54.1407	0.348855
494494	rassf4	-0.904534	0.000237681	0.00430503	2.36602	586.592	0.24612
567234	lrmp	-0.833378	0.000239301	0.00432977	2.36353	717.862	0.226865
100137121	znf1070	0.517403	0.0002397	0.00433239	2.36327	504.246	0.140866
100137117	si:dkey-1h24.2	1.70933	0.000241127	0.00435356	2.36116	32.4818	0.465568
560787	klf11a	-1.46765	0.00024559	0.00442946	2.35365	2186.18	0.400252
559111	smad4a	-0.681213	0.000246612	0.00444318	2.35231	428.05	0.185832
324015	ube2d1b	0.776942	0.000247318	0.00445119	2.35152	5827.31	0.211988
563814	tmem201	-0.567504	0.000248367	0.00446536	2.35014	853	0.154889
492810	mfsd2aa	0.760354	0.000250999	0.00450794	2.34602	519.83	0.207677
58075	fgd	-0.758161	0.000251688	0.00451554	2.34529	877.604	0.207117
327124	lrwd1	-0.545733	0.000252194	0.00451987	2.34487	475.902	0.149106
556282	slc46a3	1.19098	0.000255758	0.00457893	2.33924	41.6284	0.325723
568453	supt20	-0.656582	0.000256372	0.0045851	2.33865	958.782	0.1796
541505	cep68	-0.920481	0.000258933	0.00462606	2.33479	428.157	0.251962
103910799	LOC103910799	-1.11525	0.000260308	0.00464574	2.33295	57.744	0.30539
394073	sec14l1	-0.783041	0.000261704	0.00466578	2.33108	1223.89	0.214501
322473	lpar5a	-0.571663	0.000263373	0.00468646	2.32916	5857.86	0.156668
794433	si:zfos-464b6.2	0.478113	0.000263414	0.00468646	2.32916	3770.51	0.131031
101882213	LOC101882213	0.938861	0.000263898	0.00469017	2.32881	1285.66	0.257336
337509	lnpb	-0.586798	0.000264726	0.00469998	2.3279	679.304	0.160873
57969	copz2	0.655039	0.000268555	0.00475943	2.32244	519.703	0.179764
100329327	rfwd3	-0.73866	0.000268633	0.00475943	2.32244	922.989	0.202716
795918	LOC795918	-0.860703	0.000269997	0.00477864	2.3207	397.74	0.236294
415250	rpf1	0.802196	0.000271005	0.0047915	2.31953	400.128	0.22029
101886309	LOC101886309	-1.11691	0.000272064	0.00480524	2.31828	216.576	0.306797
334494	lipt1	-0.866656	0.000273083	0.00481825	2.31711	285.244	0.23812
560686	mettl4	-1.28474	0.000274036	0.00483007	2.31605	47.3366	0.353079
108191951	LOC108191951	0.956117	0.000274701	0.00483179	2.31589	147.1	0.26281
323870	clint1a	0.555083	0.00027446	0.00483179	2.31589	4465.42	0.152567
394164	edem1	0.76769	0.000275558	0.00484187	2.31499	13378.3	0.211063
325470	ube2al	0.876636	0.000277861	0.00487731	2.31182	3890.8	0.241158
100007394	adnp2a	0.73845	0.000281889	0.00494292	2.30602	915.237	0.203351
798269	si:dkey-23c22.5	1.06813	0.000282269	0.0049445	2.30588	183.133	0.294164
100124611	znrf2a	-1.0918	0.000284895	0.00498537	2.3023	98.2684	0.300882
557250	mtus1b	-0.635836	0.000286327	0.00500016	2.30102	213.938	0.175289
562128	zgc:113426	-0.872004	0.00028628	0.00500016	2.30102	177.377	0.240393
566523	arhgap27l	-1.06205	0.000287374	0.0050133	2.29988	594.882	0.292864
494099	ephx2	0.629478	0.000289038	0.00503719	2.29781	12017.6	0.173652
322206	ddx5	0.610733	0.000290252	0.00503773	2.29777	64817.3	0.168532
100151196	LOC100151196	-0.389188	0.000290017	0.00503773	2.29777	10973.5	0.10739
100536291	zmp:0000000634	2.34972	0.000289808	0.00503773	2.29777	18.3082	0.648335
334658	mbtps2	-0.4261	0.000290115	0.00503773	2.29777	1428.39	0.117578
641570	impad1	0.541476	0.000295712	0.00512727	2.29011	1273.01	0.149619
323361	tomm34	0.648024	0.00029628	0.00513191	2.28972	1255.19	0.179085
552960	cybrd1	1.48731	0.000296902	0.00513746	2.28925	116.139	0.411088
445080	spsb4b	-0.721729	0.000297343	0.00513988	2.28905	1003.23	0.199505
436921	slc38a5b	-0.548042	0.000300966	0.00519723	2.28423	1372.47	0.151625
570598	cspp1b	-0.495914	0.000302115	0.00521179	2.28301	1025.23	0.13724
561376	pus7l	-0.771952	0.000302688	0.0052164	2.28263	190.569	0.21366
569357	cdc37l1	-0.694308	0.000303052	0.00521739	2.28255	303.507	0.192187
678622	tnfrsf9a	2.79348	0.000303607	0.00522167	2.28219	34.527	0.773345
437001	adck3	-0.694528	0.000305959	0.00525683	2.27928	1989.67	0.192379
100150288	elovl6l	-1.02854	0.00030635	0.00525825	2.27916	585.384	0.284924
565109	agap2	-0.621474	0.000310104	0.00531732	2.27431	2651.25	0.17231
449798	wacb	-0.505857	0.000312822	0.00535853	2.27095	716.41	0.140342
100535879	LOC100535879	-0.581917	0.000315118	0.00539245	2.26821	2599.53	0.16153
445324	tango2	0.482536	0.000317552	0.00542864	2.26531	2656.4	0.134018
556885	klhl25	-1.00514	0.000319499	0.00545646	2.26309	561.538	0.279287
100148293	si:dkey-9k7.3	-0.985429	0.000320762	0.00547253	2.26181	1784.46	0.273888
550133	tor4aa	-0.819095	0.000326206	0.00555986	2.25494	294.588	0.227935
570537	zbtb46	0.866205	0.000327578	0.00557765	2.25355	404.714	0.241118
447844	slc35b1	0.84649	0.000328273	0.00558391	2.25306	4394	0.235666
325410	irf2a	0.67911	0.000329894	0.0056059	2.25136	4909.56	0.189135
101884764	lpar6b	-1.11268	0.000330959	0.00561839	2.25039	377.737	0.309959
100330160	nampta	1.32551	0.000331649	0.0056245	2.24992	1208.68	0.3693
337376	alox5ap	0.782152	0.000333231	0.00564572	2.24828	3465.01	0.217991
378993	satb1a	2.29043	0.000336897	0.00570216	2.24396	40.5784	0.638867
559124	ppap2d	1.867	0.000337995	0.0057094	2.24341	27.1428	0.520883
393171	tpst1l	-0.757823	0.000337974	0.0057094	2.24341	4647.46	0.211428
100537715	LOC100537715	1.4086	0.000338894	0.00571892	2.24269	137.918	0.393069
550581	sar1ab	1.14377	0.000339749	0.00572768	2.24202	155.824	0.319227
101884007	si:ch73-362m14.2	-2.07729	0.000340557	0.00573563	2.24142	22.3296	0.579872
30967	igf2bp3	0.543567	0.000342573	0.00576389	2.23928	6538.92	0.151801
407681	foxf2a	2.78116	0.000345558	0.00580838	2.23594	19.5777	0.777183
553689	rprma	-0.843216	0.000346957	0.00582615	2.23462	721.904	0.235703
566079	polq	1.17448	0.000352643	0.00591579	2.22799	75.1397	0.328691
100148468	f2rl2	1.61878	0.000357754	0.00599564	2.22216	38.1668	0.453512
798402	rhbdf1a	0.659004	0.000358801	0.00600728	2.22132	10444.9	0.184664
100126129	znf1065	-0.933024	0.000363496	0.0060799	2.2161	70.2379	0.261699
406354	prkrira	-0.551295	0.000364938	0.00609805	2.21481	1726.83	0.154675
100000478	mgat2	-0.611205	0.000370518	0.00618522	2.20865	1250.65	0.171675
792699	rac1l	-1.44015	0.000376788	0.00628373	2.20178	67.265	0.405012
321383	pfn2l	0.420624	0.000380357	0.00633705	2.19811	4552.29	0.118374
445052	cpa2	2.16554	0.000382987	0.00637465	2.19554	54.3974	0.609747
541428	znrd1	0.950098	0.000383656	0.00637955	2.19521	637.411	0.267552
393550	arpc5la	0.651717	0.000384296	0.00638396	2.19491	640.406	0.183549
100151195	mhc1lia	-0.886352	0.000389006	0.00645591	2.19004	1368.6	0.249857
553769	tpd52l1	0.677739	0.000391969	0.00649876	2.18717	1291	0.191158
386763	tead3a	-0.900684	0.000395059	0.00654363	2.18418	1304.81	0.254189
724005	grinaa	1.15892	0.000396836	0.00656031	2.18308	331.914	0.327177
561841	si:ch211-59o9.10	0.568477	0.000396823	0.00656031	2.18308	1007.46	0.160488
321724	atp6v0b	0.757953	0.000398937	0.00658227	2.18162	26672	0.214063
553575	gsr	0.686273	0.000398733	0.00658227	2.18162	2958.57	0.193812
100330838	LOC100330838	-0.867709	0.000399441	0.00658421	2.1815	315.196	0.245084
321130	nop2	0.45487	0.000399868	0.00658488	2.18145	5986.97	0.128488
555791	zgc:162952	2.22009	0.000405415	0.00666979	2.17589	23.669	0.627759
100535969	LOC100535969	-1.01849	0.000406029	0.00667344	2.17565	898.505	0.288024
322513	uap1	0.944237	0.000410188	0.00673531	2.17164	2269.24	0.267229
550560	entpd6	0.659908	0.000410812	0.00673906	2.1714	906.986	0.186782
101887158	tmem176l.3a	0.586423	0.000411366	0.00674165	2.17123	2278.92	0.165999
101883165	LOC101883165	-1.16065	0.00041564	0.00680516	2.16716	92.04	0.328801
393162	chek1	-0.595018	0.000419652	0.00686425	2.16341	530.378	0.168684
406390	thap11	-0.825532	0.000424882	0.0069414	2.15855	484.856	0.234251
100321723	si:dkey-192g7.3	0.919865	0.000425183	0.0069414	2.15855	1706.17	0.261033
321065	tbc1d4	-0.563412	0.000427392	0.00697078	2.15672	2225.9	0.159944
386640	cep97	-0.657199	0.00042872	0.00698116	2.15607	841.782	0.186612
336984	dnajc21	0.559057	0.000428847	0.00698116	2.15607	864.623	0.158748
321686	kiaa0907	-0.584065	0.000434439	0.0070587	2.15128	1641.89	0.166011
553674	acbd5a	-0.735927	0.000434136	0.0070587	2.15128	500.762	0.209165
797201	msl2b	-0.881284	0.000438468	0.00711739	2.14768	1202.66	0.250665
564666	lmtk2	0.721986	0.000441198	0.00715487	2.1454	862.438	0.205452
101886607	LOC101886607	0.848305	0.000442018	0.00716136	2.145	91.7023	0.241432
569665	pdik1l	-0.927295	0.0004465	0.00722711	2.14104	760.95	0.264115
322973	pdap1a	0.462686	0.000448164	0.00724716	2.13983	3136.78	0.131821
100148620	LOC100148620	-0.756288	0.000451746	0.00729816	2.13679	166.813	0.215599
553264	zgc:158564	0.499889	0.000453642	0.00732185	2.13538	6959.69	0.142551
58016	hccsb	0.651619	0.000454384	0.00732689	2.13508	4377.95	0.185842
563887	traf5	1.49949	0.000455915	0.00734463	2.13403	53.84	0.427765
567088	heca	-0.727703	0.000459394	0.00739368	2.13114	473.685	0.207714
569854	si:ch73-174h16.4	-0.686412	0.000462992	0.00744002	2.12843	439.324	0.196045
100034455	si:dkey-15h8.16	-0.709789	0.000463146	0.00744002	2.12843	365.846	0.202727
561268	tnfsf13b	0.93118	0.000465005	0.00745583	2.1275	227.632	0.26604
566513	zbtb22a	-0.926083	0.000464722	0.00745583	2.1275	539.881	0.264572
555272	rabgap1l	0.650438	0.000470154	0.00752565	2.12346	7065.74	0.185988
561624	snx22	-0.50732	0.000470243	0.00752565	2.12346	922.607	0.145066
100537110	si:dkey-42l23.7	1.41765	0.00047156	0.00753965	2.12265	416.743	0.405457
436899	zgc:92242	-1.24317	0.000480682	0.00767831	2.11473	65.7016	0.356078
450010	rdh14a	-0.546903	0.000483512	0.00771627	2.11259	930.163	0.156718
110437928	LOC110437928	-1.38409	0.000485543	0.00774143	2.11118	31.6064	0.396744
641491	taf5	-0.428489	0.000490773	0.0078175	2.10693	1634.95	0.122926
100008368	nthl1	-1.12469	0.000494147	0.0078639	2.10436	237.14	0.322825
550461	zgc:112083	-0.617373	0.000495684	0.00788101	2.10342	371.718	0.177249
558034	xpr1b	-0.500063	0.000496175	0.00788146	2.10339	7080.8	0.14358
619272	zgc:113314	1.07621	0.000497673	0.007894	2.1027	1001.75	0.309077
566947	ddx3a	0.750646	0.000498354	0.007894	2.1027	8602.96	0.215601
405810	ehd1a	0.750953	0.000498026	0.007894	2.1027	7680.15	0.215679
791156	slc25a15a	1.40938	0.000499789	0.00790938	2.10186	62.8838	0.404894
560056	znf704	-0.656561	0.000501692	0.00793214	2.10061	315.361	0.188675
557710	si:ch211-212d10.2	0.620366	0.000502942	0.00794453	2.09993	344.932	0.178308
560478	slc25a26	0.937795	0.000505788	0.00798208	2.09788	74.0721	0.269662
100148935	ushbp1	-0.883021	0.000507746	0.00800557	2.09661	283.609	0.253987
798998	gp1bb	1.07825	0.000509143	0.00802018	2.09582	124.432	0.310208
405811	irf5	-0.66502	0.000513404	0.00807983	2.0926	5425.77	0.191446
563018	txlnba	1.86203	0.000515186	0.0081004	2.09149	20.7248	0.536186
799637	nupr1	-1.0968	0.000516363	0.00810396	2.0913	329.161	0.315888
767686	rnf44	-0.68012	0.000516316	0.00810396	2.0913	1429.51	0.195879
100884153	dicp3.3	0.818112	0.000525616	0.00824158	2.08399	8837.8	0.235947
100149007	LOC100149007	-1.18427	0.000527398	0.00826192	2.08292	971.317	0.341638
436695	zgc:92664	-0.74644	0.00052944	0.0082863	2.08164	845.775	0.215398
791456	acy3.1	-0.635225	0.000531778	0.00831525	2.08012	689.372	0.183368
799532	crtc2	-0.86098	0.000534546	0.00835087	2.07827	344.696	0.248635
321837	keap1a	-0.598186	0.000537149	0.00838385	2.07656	2641.08	0.172811
570745	letm1	0.561199	0.000540623	0.00843035	2.07415	283.084	0.162207
570749	si:ch211-264f5.2	1.37423	0.000541563	0.0084373	2.0738	3317.42	0.397256
100537446	im:7147486	-1.01371	0.000545957	0.00849798	2.07068	1232.31	0.293222
394174	pik3cd	-0.650255	0.000546772	0.00850291	2.07043	1400.72	0.188113
140423	jag1b	0.899433	0.000549531	0.00853801	2.06864	436.499	0.2603
541523	eif4e2	-0.702704	0.000552056	0.00856944	2.06705	339.147	0.203438
492471	samm50l	-0.54758	0.000553639	0.00857401	2.06682	560.352	0.158564
110439557	LOC110439557	-1.2856	0.000553565	0.00857401	2.06682	40.8447	0.37227
567536	myo1ca	1.52648	0.00055386	0.00857401	2.06682	218.28	0.442041
101883988	thnsl1	-0.816764	0.000554896	0.00858225	2.0664	143.945	0.236554
101883622	LOC101883622	-0.805308	0.000557127	0.00860895	2.06505	231.191	0.23331
566846	dub	-1.08279	0.00056043	0.00865214	2.06288	1923.45	0.313845
494042	slc43a2b	0.517866	0.000560939	0.00865216	2.06288	10211.8	0.150114
103910731	LOC103910731	2.04769	0.000564709	0.00870243	2.06036	39.9	0.593874
557893	lipeb	0.635485	0.000570338	0.00877333	2.05684	416.113	0.184448
101884923	LOC101884923	-1.03044	0.000570062	0.00877333	2.05684	186.724	0.299071
561920	si:ch211-161m3.2	-0.69368	0.00057113	0.00877758	2.05663	191.703	0.20136
323679	srpk1a	-0.694265	0.000572864	0.00878839	2.05609	436.614	0.201578
566469	si:dkeyp-120h9.1	0.556912	0.000572692	0.00878839	2.05609	1642.41	0.161694
562909	pptc7b	0.807353	0.000573924	0.00879091	2.05597	3424.6	0.234447
100004941	grpel2	0.556472	0.00057406	0.00879091	2.05597	4477.26	0.161597
100537377	LOC100537377	-0.870964	0.000576336	0.00880204	2.05542	102.253	0.253002
323588	pik3r5	0.873241	0.00057616	0.00880204	2.05542	2024.3	0.253658
564859	stk40	0.60156	0.00057565	0.00880204	2.05542	8987.82	0.174728
445196	arf4a	0.896682	0.000577966	0.00881903	2.05458	1060.7	0.260531
404613	klhl21	0.585554	0.000582289	0.00887705	2.05173	1597.42	0.170232
406290	itpk1a	1.68001	0.00058474	0.00890644	2.0503	18.8933	0.488575
555243	dcaf15	-0.690621	0.000586403	0.00892379	2.04945	270.859	0.200889
563267	arhgap12a	-0.556894	0.000592606	0.00901015	2.04527	3690.62	0.162124
563054	gramd1c	0.727784	0.00059463	0.00903287	2.04417	293.794	0.211932
110437935	LOC110437935	1.02842	0.000595567	0.00903905	2.04388	164.752	0.299515
493615	ptp4a1	0.379287	0.000598073	0.00906094	2.04283	10690.8	0.110499
445139	bag3	1.3004	0.000597595	0.00906094	2.04283	47.7471	0.378826
794083	pdk2a	-1.03265	0.00059949	0.00907434	2.04219	857.19	0.300901
445055	rab18b	0.619878	0.00060239	0.00911015	2.04047	3140.72	0.180694
327133	hyou1	0.824687	0.000606841	0.00916932	2.03766	10692.7	0.240536
797998	im:7138535	-0.568682	0.000607685	0.00917394	2.03744	473.015	0.165885
566313	ramp2	0.897574	0.00060892	0.00918446	2.03695	690.66	0.261866
798401	tex2	0.705688	0.000611587	0.00920838	2.03582	1807.62	0.205955
100006880	zgc:173619	-0.680316	0.000611053	0.00920838	2.03582	244.683	0.198536
494063	zgc:103499	-0.640134	0.000612193	0.00920937	2.03577	419.472	0.186838
567429	si:ch1073-82l19.1	-1.6245	0.000621847	0.00934636	2.02936	34.5507	0.474736
100000352	si:dkey-152b24.7	1.16309	0.000624355	0.00937578	2.02799	141.273	0.340004
449995	atl3	0.621408	0.000636095	0.00954367	2.02028	6437.96	0.181925
550445	acta1a	2.02855	0.000637967	0.00956333	2.01939	18.1733	0.594024
560193	il34	1.53139	0.000639782	0.00957369	2.01892	97.2146	0.448539
100332440	tmem138	-1.03009	0.000639458	0.00957369	2.01892	117.071	0.301698
550225	ankrd16	-0.952068	0.000645535	0.00964286	2.01579	78.1843	0.279058
560225	cept1a	0.781361	0.000645094	0.00964286	2.01579	547.734	0.22901
335573	ptpn6	-0.455042	0.000648575	0.00967978	2.01413	29994	0.133426
101886606	si:dkey-37f13.4	-0.59686	0.000651349	0.00971125	2.01272	4816.69	0.175069
557342	si:dkey-86e18.1	-0.885665	0.000651823	0.00971125	2.01272	205.286	0.259796
492792	gpr137c	-0.695187	0.000657522	0.00978761	2.00932	3531.71	0.204064
110438342	LOC110438342	0.899977	0.000658655	0.00979592	2.00895	110.84	0.264214
100535085	si:ch211-256a21.4	4.01266	0.000664465	0.00987371	2.00552	173.009	1.17886
406415	tmem263	0.687	0.000665873	0.00988601	2.00498	1872.12	0.201865
566242	slc41a2b	0.559257	0.000667475	0.00989509	2.00458	2534.65	0.164362
492696	si:dkey-16j16.4	1.39258	0.000667646	0.00989509	2.00458	65.6864	0.409279
100141356	zgc:173575	-1.3657	0.00067541	0.0100015	1.99994	142.157	0.40175
335888	mylipa	-0.928793	0.000683027	0.0100999	1.99568	219.184	0.273472
101886651	si:ch1073-385f13.3	1.1834	0.000683246	0.0100999	1.99568	231.092	0.348447
678537	xkr9	2.24084	0.000684955	0.0101164	1.99497	22.4559	0.659938
100537580	si:dkey-117m1.4	-1.25529	0.000688481	0.0101597	1.99312	53.5317	0.369843
558761	LOC558761	-0.614637	0.000689538	0.0101665	1.99283	7219.68	0.181111
101886176	LOC101886176	-0.852418	0.000693727	0.0102194	1.99057	155.342	0.251299
79375	foxc1b	1.75219	0.000694938	0.0102284	1.99019	113.226	0.51663
79380	eif4ea	0.558312	0.000696337	0.0102402	1.98969	1574.27	0.164645
566749	smc5	-0.573154	0.000702387	0.0103202	1.98631	1830.72	0.16914
553683	lpcat2	0.748428	0.000705657	0.0103415	1.98541	10174.7	0.220947
796312	slc5a6b	-0.809979	0.000704569	0.0103415	1.98541	154.871	0.239087
100329897	irs4a	-0.978277	0.000705419	0.0103415	1.98541	192.341	0.288793
103910886	LOC103910886	-0.941476	0.000706802	0.0103494	1.98508	98.114	0.277973
799721	si:ch73-109d9.1	-0.934579	0.000710658	0.0103793	1.98383	164.461	0.276059
415197	nudt15	0.710548	0.000710672	0.0103793	1.98383	729.228	0.209884
100151157	si:ch1073-157b13.1	-0.639707	0.000710507	0.0103793	1.98383	3397.99	0.188955
556915	vezf1b	-0.97149	0.000716163	0.0104506	1.98086	216.135	0.287141
553641	eri1	0.671561	0.000728696	0.0106244	1.9737	546.636	0.198772
568021	tp53inp1	-0.641957	0.000729468	0.0106265	1.97361	1066.34	0.190026
100003958	si:dkey-3k24.5	-0.820483	0.000736708	0.0107228	1.96969	106.092	0.243067
321928	phgdh	-0.79279	0.00074215	0.0107928	1.96686	327.031	0.235004
110437979	LOC110437979	3.34595	0.000744569	0.0108188	1.96582	13.5104	0.992091
641427	exo5	-0.944441	0.000747631	0.010854	1.96441	94.9619	0.280126
100135062	csf2rb	0.906188	0.00075193	0.0109071	1.96229	3326.84	0.268906
569097	LOC569097	-1.09497	0.000755836	0.0109545	1.96041	100.419	0.325064
560546	slc2a10	0.978831	0.000757634	0.0109712	1.95975	593.394	0.290642
799087	oip5	-0.667673	0.000759804	0.0109933	1.95887	261.809	0.198297
558007	gltpa	0.799239	0.000761291	0.0110055	1.95839	2194.97	0.23741
100007474	si:zfos-2330d3.3	0.807038	0.000767964	0.0110831	1.95534	18781.5	0.239898
447809	tagapb	-0.86049	0.000767702	0.0110831	1.95534	3561.83	0.25578
406778	exo1	-0.951012	0.000769856	0.011101	1.95464	180.196	0.282752
336798	ggps1	1.02437	0.000771986	0.0111223	1.9538	475.724	0.304633
386762	apc	0.541376	0.000773536	0.0111259	1.95367	1175.52	0.161024
100126028	fam177a1	0.559938	0.000773126	0.0111259	1.95367	3731.94	0.166537
568634	pglyrp2	3.80135	0.000777621	0.0111599	1.95234	93.3509	1.13114
564078	trmt5	-0.65092	0.00077687	0.0111599	1.95234	993.109	0.193674
792714	wisp1b	-0.864924	0.000777864	0.0111599	1.95234	824.562	0.257375
560896	zgc:153343	0.959228	0.000778668	0.011162	1.95226	633.755	0.285462
562665	ldlrad4a	-0.580655	0.000779848	0.0111695	1.95197	242.859	0.172822
282615	smarca5	0.598417	0.000787087	0.0112637	1.94832	9477.48	0.178244
569250	ehmt2	-0.929281	0.000791745	0.0113209	1.94612	521.879	0.276929
322041	ip6k2a	-0.705587	0.000792669	0.0113246	1.94598	16413.1	0.210288
108190693	LOC108190693	1.10984	0.000794068	0.0113332	1.94565	155.546	0.330815
793448	tgm1l3	-0.736567	0.000794601	0.0113332	1.94565	156.784	0.219565
393541	tsc22d3	-1.03806	0.000800319	0.0113957	1.94326	3327.89	0.30962
564805	arhgap29a	-1.22934	0.000800295	0.0113957	1.94326	567.998	0.366671
394104	ncoa4	-0.422891	0.000805613	0.0114615	1.94076	6834.66	0.126204
394031	mxd3	-0.716065	0.00080779	0.0114829	1.93995	1392.63	0.213744
100034531	si:ch211-222k6.1	-0.885928	0.000808887	0.0114889	1.93972	108.331	0.264477
100334238	si:dkey-182i3.11	0.700505	0.000818393	0.0116142	1.93501	1384.06	0.209325
100005700	stim1b	1.01776	0.000819848	0.0116252	1.9346	175.645	0.304173
100001551	si:dkey-83f18.10	2.15663	0.000820579	0.0116259	1.93457	13.1165	0.644587
334210	asb3	-0.734895	0.000823319	0.011655	1.93349	355.659	0.21971
100151365	si:dkey-1h24.6	0.829854	0.000827892	0.01171	1.93144	471.546	0.248214
541502	ercc5	-0.653093	0.000829272	0.0117198	1.93108	568.64	0.195371
569354	brd2b	-0.986408	0.000831724	0.0117447	1.93016	84.6077	0.295154
573996	chordc1a	0.792929	0.00083594	0.0117945	1.92832	622.312	0.237361
566647	cx32.2	0.589229	0.000838012	0.011814	1.9276	37850.5	0.17642
30081	ptpn1	0.584373	0.000840403	0.0118379	1.92673	4633.68	0.175007
100334230	tti2	-0.619169	0.000841316	0.0118409	1.92661	404.654	0.185445
563328	lamp1	0.479067	0.000843679	0.0118644	1.92575	1126.75	0.143517
550516	creb1b	-0.58248	0.000849185	0.011932	1.92329	1046.04	0.174591
559811	edem3	0.617684	0.000852738	0.0119618	1.9222	3978.53	0.185208
566074	si:ch211-199g17.2	-0.654984	0.000852417	0.0119618	1.9222	1756.38	0.196386
324140	sgk1	0.930355	0.000853409	0.0119618	1.9222	1208.8	0.278978
110437841	LOC110437841	-0.79287	0.000866979	0.012142	1.91571	180.044	0.238065
560413	mtss1la	-0.783984	0.000870349	0.0121792	1.91438	272.85	0.235473
554093	derl2	0.840961	0.000873621	0.0122149	1.91311	4281.96	0.252666
406671	epn1	0.465567	0.00088045	0.0122903	1.91044	3178.6	0.13997
554231	szrd1	0.579392	0.000880424	0.0122903	1.91044	852.595	0.174191
571252	adam19b	0.987646	0.000881355	0.0122928	1.91035	86.1	0.296957
100006523	zgc:198419	0.949516	0.000882126	0.0122935	1.91032	10490.6	0.285513
100329491	si: zfos-932h1.3	-0.556139	0.000891336	0.0124117	1.90617	325.38	0.167373
559037	grpel1	0.535873	0.000898638	0.0125032	1.90298	2514.44	0.161384
30225	smo	-0.804418	0.000900182	0.0125144	1.90259	148.89	0.242295
100002129	slc1a5	0.924273	0.000902227	0.0125326	1.90196	1154.82	0.278449
100536908	LOC100536908	-2.08839	0.000904911	0.0125495	1.90137	15.7719	0.629312
406296	atp6ap2	0.652842	0.000904865	0.0125495	1.90137	34199.5	0.196725
100332351	LOC100332351	-0.466915	0.000910628	0.0126185	1.89899	670.018	0.140774
569908	elmsan1a	-1.07113	0.000917435	0.0127025	1.89611	337.667	0.323146
100007653	skila	0.685787	0.000920524	0.0127349	1.895	7709.52	0.206952
110439997	LOC110439997	0.610555	0.000926269	0.012804	1.89265	400.053	0.184346
562705	ppp4cb	0.525082	0.0009271	0.0128051	1.89262	10607.2	0.158551
100002945	natd1	-0.616601	0.000938276	0.0129385	1.88812	458.403	0.186374
678586	rtn4b	-0.563072	0.000938192	0.0129385	1.88812	354.96	0.170193
140633	per2	1.1377	0.000940425	0.0129472	1.88783	2507.91	0.343947
550570	itprip	0.492997	0.000939772	0.0129472	1.88783	2122.91	0.149033
541479	hmgcrb	0.721304	0.000943121	0.0129738	1.88693	4729.53	0.218117
791981	rrnad1	-0.818531	0.000944008	0.0129755	1.88687	117.243	0.247537
321860	rbmx	-0.59959	0.000957436	0.0131495	1.88109	5567.6	0.181543
492797	haus5	-0.531725	0.000960034	0.0131746	1.88026	638.113	0.161032
553403	kctd12.2	-0.516479	0.000970716	0.0133104	1.87581	2015.03	0.156562
100333031	LOC100333031	-1.46493	0.00097334	0.0133357	1.87498	59.1067	0.444171
406604	gng12a	0.55792	0.000992858	0.0135813	1.86706	3421.69	0.169449
100330405	tmem176l.1	0.721281	0.000992362	0.0135813	1.86706	2792.52	0.219056
406768	zgc:55262	-0.428235	0.000996293	0.0136173	1.86591	1929.81	0.1301
335512	g3bp1	0.549093	0.00099852	0.0136368	1.86529	20655.9	0.16685
564750	pi4k2b	0.694573	0.00100075	0.0136564	1.86466	2531.81	0.211096
393423	asl	-0.989696	0.00100936	0.0137629	1.86129	112.77	0.301011
571341	si:ch211-18i17.2	0.759804	0.00101221	0.0137906	1.86042	785.209	0.231146
100144561	prkcha	-0.955578	0.00101588	0.0138296	1.85919	392.4	0.290795
550368	zgc:112023	-0.872949	0.00102405	0.0139186	1.8564	188.551	0.265832
100537452	LOC100537452	0.849125	0.00102377	0.0139186	1.8564	5452.87	0.258571
100126120	zgc:173726	-0.747482	0.00102537	0.0139255	1.85619	191.955	0.22765
100034534	si:dkey-23a23.2	-2.19113	0.00102897	0.0139521	1.85536	13.4544	0.667522
562098	LOC562098	-0.77831	0.00102857	0.0139521	1.85536	160.206	0.237102
101884161	LOC101884161	0.758656	0.00103915	0.0140789	1.85143	144.916	0.231318
571508	hmbox1a	-0.626761	0.00104407	0.0141343	1.84973	208.747	0.19118
101886409	si:dkey-76b14.2	-0.833192	0.0010458	0.0141465	1.84935	435.086	0.254184
368250	prickle2b	-0.65752	0.00105491	0.0142585	1.84593	256.205	0.200741
282677	bckdk	-0.458091	0.00105578	0.0142588	1.84592	5900.93	0.139866
568428	si:ch211-107e6.5	-0.764945	0.00106237	0.0143365	1.84356	273.025	0.23368
101886386	LOC101886386	-0.766882	0.0010665	0.0143808	1.84222	223.416	0.234351
560084	si:dkey-233e3.2	-0.526754	0.0010712	0.0144328	1.84065	1378.83	0.161031
570481	si:ch211-119e14.2	-0.932697	0.00107371	0.0144552	1.83998	173.05	0.285188
555134	st8sia2	-1.93721	0.00107652	0.0144816	1.83918	15.7515	0.592469
548341	nr1h3	0.861686	0.00107824	0.014485	1.83908	6338.85	0.263571
101887173	slc29a3	-0.755806	0.00107847	0.014485	1.83908	1404.18	0.231189
101882914	ssuh2.1	1.40555	0.00108221	0.0145237	1.83792	24.6966	0.430063
559882	mkrn4	-0.494962	0.00108319	0.0145255	1.83787	791.256	0.151458
100534715	LOC100534715	0.983608	0.00108757	0.0145728	1.83646	97.8351	0.301089
100002012	zgc:172128	-0.823212	0.00109893	0.0147135	1.83229	106.884	0.252218
569294	rcor1	0.482304	0.00110421	0.0147725	1.83054	7005.23	0.147831
107195253	LOC107195253	0.764155	0.00110536	0.0147763	1.83043	155.334	0.234242
561007	pdk4	-0.644297	0.00110986	0.0148248	1.82901	991.02	0.197571
100141487	si:ch211-66e2.3	0.775156	0.00113304	0.0151226	1.82037	518.612	0.238127
393453	znf507	-1.04196	0.00113428	0.0151273	1.82024	140.849	0.32012
100537317	LOC100537317	-1.32401	0.00113675	0.0151484	1.81963	79.316	0.40685
799954	ddah2	0.79421	0.00113898	0.0151662	1.81912	906.013	0.244092
553509	LOC553509	-0.744922	0.0011466	0.0152558	1.81657	145.648	0.229077
100038766	zgc:163014	1.4018	0.00116346	0.015468	1.81056	22.2004	0.43163
100000119	tmem245	-0.569909	0.00116679	0.0154937	1.80985	4450.85	0.175525
563589	chkb	0.5837	0.00116721	0.0154937	1.80985	2062.77	0.179778
492652	elac2	0.449084	0.00118507	0.0157185	1.80359	1702.62	0.138501
436934	rad17	-0.505972	0.0011998	0.0159015	1.79856	567.68	0.156216
541367	rca2.1	0.681573	0.00120398	0.0159445	1.79739	3749.52	0.210496
445154	rab35b	0.446843	0.00120742	0.0159776	1.79649	3168.12	0.138037
406444	bcl7ba	0.588962	0.00121074	0.0160092	1.79563	3196.34	0.181984
100037312	sgpl1	0.619818	0.00121557	0.0160606	1.79424	12928.8	0.191586
557305	zmp:0000000755	1.56722	0.00121903	0.0160939	1.79334	41.6375	0.48455
100332647	si:ch211-198m17.1	-1.0558	0.00122451	0.0161536	1.79173	354.627	0.32656
100536675	tyk2	0.700102	0.00123658	0.0162381	1.78947	514.619	0.21673
767645	zgc:153993	0.622266	0.00123662	0.0162381	1.78947	2113.55	0.192634
664760	tbce	-0.446211	0.00123425	0.0162381	1.78947	520.101	0.13811
100537930	LOC100537930	-2.28178	0.00123326	0.0162381	1.78947	59.7738	0.7062
337596	rhbg	-1.0183	0.00123649	0.0162381	1.78947	125.649	0.315231
436935	rgs2	0.910894	0.0012341	0.0162381	1.78947	6033.21	0.281934
567545	klhl42	-1.15807	0.00124164	0.0162845	1.78823	97.0527	0.35863
100148642	pigv	-0.701404	0.00124207	0.0162845	1.78823	309.697	0.217218
561686	dnajb2	0.894686	0.00125661	0.0164615	1.78353	72.0031	0.277361
445301	zdhhc23b	0.570653	0.00125751	0.0164615	1.78353	270.865	0.176919
794841	plin2	0.759241	0.00127618	0.0166932	1.77746	1014.35	0.235695
797129	si:ch1073-357b18.4	-0.665619	0.00127844	0.01671	1.77702	402.81	0.206664
100005026	rilp	-0.851091	0.00128277	0.0167536	1.77589	658.218	0.26433
100007304	si:dkey-175m17.7	-1.71218	0.00128639	0.016788	1.775	59.5491	0.531898
325361	chp1	0.546331	0.00129058	0.0168298	1.77392	1821.01	0.16977
393503	mfsd4aa	-0.922538	0.00129392	0.0168605	1.77313	64.9715	0.286741
564564	LOC564564	0.55239	0.00130026	0.0169302	1.77134	423.319	0.171767
100002785	ms4a17a.8	0.618745	0.00131932	0.0171652	1.76535	6485.3	0.192651
768124	ints9	-0.45263	0.00132059	0.0171687	1.76526	792.911	0.140942
606657	trmt2b	-0.79753	0.0013259	0.0172245	1.76385	246.98	0.248427
436662	ip6k2b	-0.708461	0.00133035	0.017256	1.76306	5820.08	0.220749
101885074	znf1155	-0.773951	0.0013299	0.017256	1.76306	181.64	0.241148
337487	pus3	0.670486	0.00133172	0.0172607	1.76294	589.242	0.208936
394123	mcoln2	-0.589387	0.00135016	0.0174865	1.7573	1402.09	0.183891
560369	si:dkey-118j18.1	-0.733037	0.00135252	0.0175036	1.75687	465.42	0.228745
432376	phtf2	-0.628561	0.00135496	0.0175219	1.75642	153.999	0.196175
108179692	LOC108179692	0.738843	0.00135801	0.0175347	1.7561	13266.1	0.230641
564854	irf3	0.72059	0.00135722	0.0175347	1.7561	488.792	0.224931
550323	stk16	0.5332	0.00136502	0.017612	1.75419	1347.75	0.166524
100536348	LOC100536348	-1.11331	0.00136647	0.0176174	1.75406	42.3934	0.347732
436796	rgs17	-0.868004	0.00137315	0.01769	1.75227	309.825	0.271231
100535864	cipca	-1.57977	0.00138001	0.0177516	1.75076	95.9595	0.493863
406470	pla2g7	0.494058	0.00137913	0.0177516	1.75076	2143.1	0.154442
100150224	si:zfos-1425h8.1	-1.50293	0.00138572	0.0178117	1.7493	24.1714	0.470018
406416	otulina	0.662375	0.00138946	0.0178462	1.74845	1457.9	0.207197
799015	dbf4	-0.582894	0.00139575	0.0179135	1.74682	919.752	0.182409
108179593	LOC108179593	0.659045	0.00140174	0.0179633	1.74561	468.945	0.206319
100006039	znf687b	-0.86753	0.00140087	0.0179633	1.74561	628.861	0.271572
449652	tmem56b	-0.55722	0.0014029	0.0179648	1.74558	4535.94	0.174455
325221	ell	0.741518	0.00140584	0.0179888	1.745	4137.01	0.2322
678595	tchp	-0.468596	0.00140953	0.0180226	1.74418	312.441	0.146771
58125	dedd1	-0.56713	0.00141246	0.0180465	1.74361	1863.75	0.177667
321832	ube2d3	0.589151	0.00141601	0.0180783	1.74284	4293.49	0.184608
553322	sytl4	-2.69751	0.00142226	0.0181444	1.74126	12.8933	0.845588
561195	trpv1	-0.626535	0.0014244	0.0181458	1.74122	5948.7	0.196427
100150889	tapbpl	0.792897	0.00142449	0.0181458	1.74122	345.27	0.248585
751763	bbc3	-0.899124	0.0014314	0.0182202	1.73945	550.578	0.282012
393972	nck2a	0.54557	0.00144696	0.0184044	1.73508	460.003	0.171287
336007	rcbtb1	-0.670293	0.00145104	0.0184426	1.73418	823.184	0.210499
570143	gtpbp2	-0.720127	0.00145289	0.0184523	1.73395	211.032	0.226175
553650	fam58a	-0.710438	0.00147136	0.0186731	1.72878	197.744	0.223389
445212	fam49al	0.590769	0.00148064	0.0187768	1.72638	13340.4	0.185867
108190423	LOC108190423	-0.737806	0.00148969	0.0188636	1.72438	126.671	0.232257
550574	fsip1	-0.995337	0.00148874	0.0188636	1.72438	60.9265	0.313308
503752	ptrh1	0.631687	0.00150532	0.0190472	1.72017	232.734	0.199041
100302470	epdl1	-0.833042	0.00150731	0.0190584	1.71991	3915.97	0.262518
322846	slc26a5	0.370384	0.0015128	0.0191135	1.71866	2557.14	0.116759
321937	frmd6	2.63554	0.0015217	0.0191995	1.71671	34.1486	0.831267
792017	brms1la	-0.450259	0.00152186	0.0191995	1.71671	1466.08	0.142016
492795	dia1a	-0.781077	0.00153236	0.0193177	1.71405	210.811	0.246514
568961	zmp:0000000794	-2.20446	0.00153607	0.0193502	1.71331	13.7644	0.695899
556591	prkchb	2.4713	0.00154414	0.0194374	1.71136	39.5294	0.780512
503707	upp1	0.695711	0.00155076	0.0195064	1.70982	1112.2	0.219813
796318	gas1a	-0.754195	0.00156281	0.0196434	1.70678	904.155	0.238461
557074	elk3	0.382039	0.00157213	0.0197461	1.70452	3955.03	0.120859
664766	zgc:123105	0.447485	0.00157814	0.019807	1.70318	4148.74	0.141613
100307105	si:rp71-80o10.4	0.940893	0.00158039	0.0198205	1.70288	259.295	0.297798
110439343	LOC110439343	-0.62378	0.00158653	0.019883	1.70152	161.632	0.197501
101882877	si:ch211-231f6.6	0.773907	0.00158857	0.0198938	1.70128	395.241	0.245063
446169	abhd11	0.701174	0.00162731	0.0203641	1.69114	478.064	0.222527
447863	bin1b	0.517821	0.00163458	0.02044	1.68952	3076.32	0.164405
100538121	LOC100538121	-1.0328	0.00163646	0.0204485	1.68934	108.615	0.327942
100334018	LOC100334018	0.633486	0.00163952	0.0204717	1.68885	908.932	0.201184
415178	tmem8c	0.895214	0.00164256	0.0204947	1.68836	203.491	0.284354
556763	tmcc3	0.98165	0.00164845	0.0205531	1.68712	1631.13	0.311913
556826	si:dkey-57h18.2	0.437279	0.00165235	0.0205867	1.68641	721.411	0.138973
563778	usp38	0.523014	0.00165857	0.020589	1.68637	2666.88	0.166279
100332331	tmem250	-0.790471	0.00165736	0.020589	1.68637	221.202	0.251293
799792	si:dkey-20i10.7	-0.512828	0.00165542	0.020589	1.68637	394.398	0.163012
768121	foxo1a	0.894457	0.00165505	0.020589	1.68637	762.243	0.284313
550539	slc18b1	1.36459	0.00165767	0.020589	1.68637	41.7176	0.433813
550527	timm10b	0.727368	0.00167464	0.0207733	1.68249	999.766	0.231456
567446	nusap1	-0.570163	0.00167722	0.0207787	1.68238	3744.1	0.181457
799502	LOC799502	-1.94949	0.00167768	0.0207787	1.68238	15.1044	0.620452
110438848	LOC110438848	-1.28255	0.00167873	0.0207787	1.68238	72.4487	0.408213
574005	dnajb9a	0.65873	0.00168177	0.0208013	1.68191	597.479	0.209697
325004	sdcbp2	0.728177	0.0016835	0.0208075	1.68178	9761.95	0.231827
569254	gkup	-0.373014	0.00168883	0.0208582	1.68072	1012.5	0.11879
373085	hspa9	0.597892	0.00169014	0.0208593	1.6807	5184.06	0.190418
335865	hspa4a	0.712552	0.00169173	0.0208639	1.6806	10045.5	0.226955
386817	shroom2a	0.869424	0.00170059	0.020958	1.67865	144.83	0.277056
102216338	lpar3	-2.26605	0.00170944	0.0210518	1.67671	24.4559	0.722463
492816	prdm12b	-1.4904	0.00171203	0.0210533	1.67668	30.0635	0.475237
557946	slain2	0.396758	0.00171099	0.0210533	1.67668	2915.61	0.126505
494479	perp	0.553879	0.00171858	0.0211186	1.67534	3460.55	0.176676
100329304	atg4db	0.743931	0.0017266	0.0212019	1.67363	274.77	0.237403
100149957	xkr8.2	-0.834622	0.00173495	0.0212891	1.67184	186.363	0.266464
799782	slc39a14	0.760799	0.00174566	0.0214051	1.66948	265.694	0.243035
100142634	sc:d156	0.795548	0.00174722	0.0214088	1.66941	2492.02	0.254157
560271	si:rp71-1g18.13	0.781116	0.00176532	0.0216151	1.66524	110.342	0.249788
796171	spsb3a	-0.900871	0.00176782	0.02163	1.66494	1035.97	0.288122
560606	lmln	1.58095	0.00177133	0.0216575	1.66439	58.072	0.505725
559803	smarca1	-0.639092	0.00177648	0.0217049	1.66344	243.424	0.204493
768172	zgc:153911	1.79033	0.00178849	0.021836	1.66083	54.5185	0.573221
321897	gnl3	0.453952	0.00179126	0.0218542	1.66047	6007.9	0.145366
393814	plek	0.65881	0.00179725	0.0219115	1.65933	16831.3	0.211032
402962	lhfpl2a	-0.816522	0.0017993	0.0219209	1.65914	186.188	0.26158
393336	zgc:64022	2.93032	0.00180088	0.0219245	1.65907	24.0914	0.938829
402916	mtx3	-0.889105	0.00180504	0.0219594	1.65838	150.373	0.284918
100330448	peo1	-0.871629	0.00181097	0.0220159	1.65726	743.588	0.279404
100310784	twf2	0.807018	0.00181639	0.0220503	1.65659	67.4229	0.258766
570678	glyctk	-0.842079	0.00181623	0.0220503	1.65659	207.776	0.270006
565708	mhc1zea	0.737993	0.00181972	0.0220585	1.65642	1279.47	0.236674
791143	rabep2	-0.698266	0.00182461	0.0220585	1.65642	2453.95	0.223991
100537744	LOC100537744	-0.69028	0.00182563	0.0220585	1.65642	243.28	0.221441
323226	wsb1	0.465483	0.00182613	0.0220585	1.65642	6085.7	0.14933
406468	dhdds	0.752959	0.00182611	0.0220585	1.65642	1260.07	0.241554
497082	xkr8.3	0.600533	0.00182357	0.0220585	1.65642	766.201	0.19263
553785	lrrc4c	-1.67859	0.00181942	0.0220585	1.65642	19.5433	0.538316
568573	mical1	-0.563794	0.00182896	0.0220771	1.65606	1532.92	0.180895
100007472	cep83	-0.702589	0.00183236	0.0220873	1.65586	375.018	0.225468
562452	rlf	-0.965802	0.00183305	0.0220873	1.65586	62.4663	0.309946
393842	tagapa	1.12822	0.0018337	0.0220873	1.65586	3014.23	0.362081
564531	si:ch211-132b12.7	0.595613	0.001838	0.0221235	1.65515	965.141	0.191194
323653	aldh3a2a	-0.418047	0.00184164	0.0221517	1.65459	1250.42	0.13422
100005727	zgc:162936	-0.840352	0.00185709	0.0223217	1.65127	83.2198	0.27002
321868	ilf3b	0.36469	0.00186972	0.0224577	1.64864	12003.3	0.117257
559742	hmgxb4a	-1.27865	0.00187667	0.0225253	1.64733	42.5923	0.411262
101883672	si:dkey-249d8.1	-1.0112	0.00187986	0.0225295	1.64725	85.0742	0.325291
326058	scrn3	-0.510046	0.00188078	0.0225295	1.64725	338.013	0.164084
406512	nfe2l3	0.506663	0.00188134	0.0225295	1.64725	2829.89	0.163
100333562	si:dkey-108k21.12	-0.915176	0.00188231	0.0225295	1.64725	520.056	0.294439
192298	sec61a1	0.607842	0.00188869	0.0225901	1.64608	9754.46	0.195624
327291	cbx2	-0.700785	0.00190189	0.0226927	1.64411	643.625	0.225685
553351	clcn7	0.662485	0.00190131	0.0226927	1.64411	12563.9	0.213345
799039	LOC799039	-0.511826	0.0019026	0.0226927	1.64411	290.77	0.164838
568758	LOC568758	-1.26969	0.0019024	0.0226927	1.64411	50.3602	0.408909
565962	znf1117	-0.537212	0.00191192	0.0227879	1.6423	270.424	0.173094
353224	nrarpa	-0.723254	0.00191695	0.022832	1.64146	745.637	0.233097
327437	jade1	-0.956526	0.00191912	0.0228418	1.64127	216.565	0.308311
65239	map2k6	-0.463255	0.00193621	0.0230291	1.63772	6124.22	0.149445
791196	trpm1a	-1.32213	0.0019532	0.0231988	1.63453	21.8637	0.42687
406346	med15	0.455829	0.00195197	0.0231988	1.63453	1909.17	0.147163
560882	si:ch211-165g14.1	0.471832	0.00195701	0.0232279	1.63399	727.474	0.152367
100538309	si:dkey-166d12.2	1.00294	0.00195915	0.0232371	1.63382	346.89	0.32391
553366	ccr9a	-1.19084	0.00198423	0.0234855	1.6292	6052.77	0.385064
393337	prelid1a	0.559434	0.00198319	0.0234855	1.6292	5489.88	0.180886
564601	si:ch211-87h14.3	0.584025	0.00198172	0.0234855	1.6292	886.336	0.188824
100537560	si:dkey-30h22.11	-0.978105	0.0019896	0.0235327	1.62833	64.7331	0.316357
407677	lrrfip1a	0.783888	0.00199192	0.0235329	1.62833	473.122	0.253568
100000883	rpz6	0.832876	0.00199375	0.0235329	1.62833	275.365	0.269438
449650	borcs5	-0.526995	0.00199322	0.0235329	1.62833	557.671	0.17048
100331282	kif13a	-1.44856	0.00199525	0.0235342	1.6283	27.906	0.468648
100334869	LOC100334869	-1.49042	0.00200747	0.0236456	1.62625	39.587	0.482472
447850	eif4e3	-0.473483	0.00200667	0.0236456	1.62625	2813.03	0.153268
100536585	si:ch211-137j23.9	1.3508	0.00201811	0.0237546	1.62425	179.302	0.437499
767776	zgc:153924	0.687928	0.00201974	0.0237574	1.6242	252.351	0.222824
562364	si:ch211-233f11.5	-1.60674	0.00203501	0.0239184	1.62127	34.7619	0.520812
768199	tmem246	-0.563443	0.00203623	0.0239184	1.62127	918.655	0.182646
555932	si:ch73-335d12.2	1.26638	0.00204809	0.0240411	1.61905	436.705	0.410739
445203	mnd1	-0.56415	0.00205496	0.0240987	1.61801	881.635	0.183036
100005846	si:dkey-56f14.7	-0.548566	0.00205583	0.0240987	1.61801	5723.3	0.177987
100134976	il21r.1	-0.435224	0.00207098	0.0242429	1.61541	2127.59	0.141313
103909961	LOC103909961	-0.733865	0.00207039	0.0242429	1.61541	339.621	0.238272
337784	hlcs	-0.413695	0.00207251	0.0242442	1.61539	820.941	0.134332
566529	zgc:173720	-0.528572	0.00207952	0.0243096	1.61422	349.051	0.171691
562738	dpf3	-0.577249	0.00208985	0.0244136	1.61237	315.028	0.187592
436923	crlf1a	-0.987559	0.00210211	0.0244897	1.61102	89.4011	0.321114
100005717	cpt2	-0.427765	0.00209813	0.0244897	1.61102	1023.13	0.139066
564210	znf76	-0.72141	0.0021008	0.0244897	1.61102	356.799	0.234559
108181080	LOC108181080	-1.16114	0.00210028	0.0244897	1.61102	104.151	0.377523
192303	dcun1d2a	-0.795044	0.00211161	0.0245836	1.60936	112.302	0.258629
327075	degs1	0.648973	0.00212452	0.024717	1.607	13734.1	0.211237
767733	zgc:153352	-0.77812	0.00213294	0.024798	1.60558	163.434	0.253371
100006041	rhoab	0.486052	0.00213975	0.0248432	1.60479	16104.3	0.158317
567006	bub1bb	-0.588929	0.00213892	0.0248432	1.60479	1348.96	0.191819
565372	hexdc	-0.852714	0.00214564	0.0248947	1.60389	66.3175	0.277821
406814	dnaja2	0.445712	0.00215081	0.0249377	1.60314	8318.39	0.14525
793732	si:ch73-92e7.6	-0.613073	0.0021583	0.0250075	1.60193	569.325	0.199858
368916	znf511	-1.06462	0.00216258	0.02504	1.60136	130.686	0.347127
327531	enc3	1.09307	0.00217279	0.0251413	1.59961	69.5415	0.356567
556343	lrrc31	-0.657843	0.00217906	0.0251967	1.59866	148.993	0.214653
566512	prdm15	-1.21186	0.00218399	0.0252366	1.59797	47.7315	0.395517
100005761	ehmt1a	-0.569613	0.00219669	0.0253661	1.59575	2325.85	0.18601
100073333	mon1a	0.810386	0.00220337	0.025416	1.59489	309.895	0.264715
100334805	ccdc129	-0.70902	0.00220399	0.025416	1.59489	1578.62	0.23161
333997	ampd3b	-0.62368	0.00221164	0.0254869	1.59368	819.044	0.203801
321974	prmt1	0.426172	0.00221853	0.0255491	1.59262	13796.2	0.139304
567622	LOC567622	0.658026	0.00222529	0.0255853	1.59201	544.767	0.215154
447908	osbpl3a	1.08063	0.00222768	0.0255853	1.59201	42.8075	0.35337
100537838	si:dkey-17e16.18	0.729837	0.00222662	0.0255853	1.59201	412.424	0.238648
100535673	si:ch211-198c19.3	1.08686	0.00222634	0.0255853	1.59201	897.639	0.355387
565144	cenpk	-0.446976	0.00222975	0.0255919	1.5919	934.986	0.146176
793785	rab6a	0.490543	0.00226301	0.0259561	1.58576	3673.53	0.160657
556711	gpr18	0.517666	0.00228089	0.026126	1.58293	1274.02	0.169672
445312	cep57l1	-0.73532	0.00228063	0.026126	1.58293	545.064	0.241008
777639	gfod2	-0.725845	0.00228595	0.0261664	1.58226	129.824	0.237957
450031	tmem189	0.744383	0.00229043	0.0262	1.5817	3232.26	0.244081
445153	itsn2b	0.550788	0.00229391	0.0262223	1.58133	805.11	0.180629
101885447	cntrob	-0.681098	0.00229737	0.0262442	1.58097	332.309	0.223397
101882796	si:ch211-191d2.2	-0.633078	0.00230138	0.0262725	1.5805	346.994	0.207682
100005567	gpr155b	1.03272	0.00230538	0.0263004	1.58004	102.585	0.338842
101885700	LOC101885700	-1.6036	0.0023193	0.0264416	1.57771	30.5124	0.526465
541482	tmem183a	0.539202	0.00232853	0.026529	1.57628	2076.76	0.177091
569124	stx12l	-2.01378	0.00233418	0.0265757	1.57552	18.1938	0.661546
30591	hsp90aa1.1	1.43074	0.00233773	0.0265983	1.57515	164.518	0.470084
550236	cdca7a	-0.740537	0.00235148	0.0267369	1.57289	2510.85	0.243452
100332905	snta1	-1.66532	0.00235922	0.0267979	1.5719	22.3825	0.547652
557646	golt1bb	0.792905	0.00235998	0.0267979	1.5719	2937.25	0.260761
406404	ak3	-0.458039	0.00237556	0.026944	1.56954	2335.62	0.150732
571403	znf395a	-0.579469	0.00237602	0.026944	1.56954	573.137	0.190696
566194	LOC566194	1.00056	0.00239038	0.0270888	1.56721	54.165	0.329469
571773	lpar6a	0.440664	0.00239309	0.0271016	1.56701	3501.83	0.14512
100142654	si:ch73-52e5.2	0.736886	0.00239667	0.0271241	1.56664	555.828	0.242709
555586	ftsj2	-0.822365	0.00240757	0.0272264	1.56501	118.857	0.270985
378848	hspa5	0.76125	0.0024099	0.0272264	1.56501	132380	0.250871
100538179	LOC100538179	-0.784453	0.0024105	0.0272264	1.56501	257.55	0.258524
326793	lrrc42	-0.829456	0.00241722	0.0272729	1.56427	268.485	0.273431
100535415	LOC100535415	1.42262	0.00241943	0.0272729	1.56427	62.7289	0.469011
100329790	LOC100329790	-1.23877	0.00241834	0.0272729	1.56427	34.3618	0.408379
767751	ccnb3	-0.489352	0.00242923	0.0273654	1.5628	305.588	0.161395
560944	pfkpa	0.468078	0.00244318	0.0275044	1.5606	2358.35	0.154466
553601	zgc:110249	-0.492523	0.00245148	0.0275795	1.55941	247.547	0.162588
492362	klhl12	-0.522282	0.00245347	0.0275838	1.55935	262.45	0.172426
110437787	LOC110437787	-0.695913	0.00245683	0.0276033	1.55904	243.959	0.22978
368640	kpna3	0.527681	0.00246375	0.0276446	1.55839	5516.6	0.174281
352924	txnrd1	0.492583	0.00246213	0.0276446	1.55839	11808.9	0.162678
100038773	rfx1a	-0.771884	0.00247007	0.0276973	1.55756	162.979	0.255001
324173	si:dkey-14k9.3	-0.772431	0.00247977	0.0277695	1.55643	180.335	0.255282
327627	cnot3b	-0.440684	0.00247886	0.0277695	1.55643	1164.23	0.145637
100005670	mmp28	0.631992	0.00248202	0.0277765	1.55632	368.064	0.208887
101886537	LOC101886537	-0.575568	0.00249891	0.0279288	1.55395	765.658	0.190367
394060	hmgcs1	0.617884	0.00249759	0.0279288	1.55395	1963.99	0.204352
558775	sirt3	-0.548504	0.00252951	0.0282435	1.54908	301.334	0.181637
797143	mbd1a	-0.603054	0.00253093	0.0282435	1.54908	534.062	0.199712
321155	si:dkey-238i5.2	0.875441	0.00253204	0.0282435	1.54908	338.804	0.289931
437002	wipi2	-0.441899	0.00253467	0.0282544	1.54891	2304.62	0.146364
558292	scap	0.511516	0.00253805	0.0282735	1.54862	381.09	0.169445
386899	mettl26	-0.359447	0.00254084	0.0282861	1.54843	1625.81	0.119084
768137	dclre1b	-0.547703	0.00255086	0.0283791	1.547	757.866	0.181524
566217	im:7145024	-0.560683	0.00255698	0.0284287	1.54624	221.021	0.185871
569695	znf366	-1.19268	0.00256254	0.0284719	1.54558	483.975	0.395469
403014	ncf4	0.573399	0.00257156	0.0285536	1.54434	1899.89	0.190195
569096	rufy2	-0.730454	0.00258649	0.0287006	1.54211	878.372	0.242431
101886947	creb5a	1.76855	0.00261977	0.0290509	1.53684	91.5775	0.587725
327494	zgc:66472	-0.8265	0.00263049	0.0291509	1.53535	345.297	0.274775
795946	zgc:163143	-0.828727	0.00264877	0.0293344	1.53262	192.607	0.275709
474324	dpf2	0.379086	0.00265697	0.0294061	1.53156	3865.36	0.126157
103908837	LOC103908837	0.845496	0.00266713	0.0294994	1.53019	59.2213	0.281484
334956	larp7	-0.556328	0.00267547	0.0295725	1.52911	2312.82	0.185273
555676	si:dkey-88n24.7	1.49165	0.00268059	0.0296098	1.52856	22.0663	0.496857
541335	zgc:114046	-1.18689	0.00268778	0.02967	1.52768	307.744	0.395452
795480	clptm1	0.417951	0.00269412	0.0296823	1.5275	961.28	0.139287
565970	btbd2a	-0.690057	0.00269235	0.0296823	1.5275	157.129	0.229954
724010	dgkaa	1.10318	0.0026926	0.0296823	1.5275	227.296	0.367626
100151181	si:dkey-239n17.4	0.524613	0.0027053	0.0297863	1.52598	941.891	0.174907
568616	smyd2b	1.86385	0.00271507	0.0298745	1.5247	19.4491	0.62164
393881	vps26a	0.507764	0.0027169	0.0298753	1.52469	2235.55	0.169363
30334	pou6f1	-0.864488	0.00271893	0.0298784	1.52464	579.775	0.28837
334665	rdh14b	-0.754482	0.0027301	0.0299819	1.52314	486.62	0.25178
550609	rpz4	0.584677	0.00273292	0.0299935	1.52297	1758.16	0.195134
566703	znf395b	-0.933228	0.00276012	0.0302725	1.51895	385.406	0.311776
569100	rev3l	-0.602928	0.00276624	0.0303202	1.51827	1106.75	0.201474
100004929	zeb1a	-1.00087	0.00278015	0.0304334	1.51665	342.408	0.334623
792168	ing5a	-0.670231	0.00277986	0.0304334	1.51665	225.924	0.224076
797291	zbtb5	0.762504	0.00279085	0.030531	1.51526	185.231	0.255028
560317	si:dkey-222b8.1	-0.545736	0.00279583	0.0305658	1.51476	186.822	0.182561
553488	cep72	-0.893512	0.00280729	0.0306715	1.51327	161.577	0.299025
558833	spag9a	2.22316	0.00281391	0.0307241	1.51252	43.77	0.744186
386636	timm17a	0.579858	0.00281588	0.0307258	1.5125	3355.35	0.194117
103911004	LOC103911004	1.66971	0.00283881	0.0309563	1.50925	46.3489	0.559427
266794	ccng2	0.930725	0.00285647	0.0311289	1.50684	4769.73	0.312033
336879	sdf2	0.636284	0.00286185	0.0311534	1.50649	1683.4	0.213361
799608	ccnd2a	-0.482178	0.00286237	0.0311534	1.50649	7673.1	0.161688
100150568	rnf11b	0.7155	0.00287471	0.0312677	1.5049	556.893	0.240034
100334203	si:ch73-278m9.1	-0.795608	0.00289891	0.0315108	1.50154	97.3386	0.267139
100148904	si:dkey-65j6.2	-2.85954	0.00291728	0.0316903	1.49907	13.4957	0.960762
100007463	tle3b	-0.725554	0.00292113	0.031712	1.49878	3074.7	0.243809
100003866	znf516	-0.829696	0.00293122	0.031781	1.49783	872.393	0.278902
767773	cyhr1	-0.501393	0.00292937	0.031781	1.49783	804.816	0.168532
557553	si:dkey-12e7.1	-0.910221	0.00294647	0.031926	1.49586	99.1976	0.306135
100003148	mesdc1	0.441429	0.0029667	0.0321248	1.49316	1609.14	0.148571
321575	maea	-0.4051	0.00298045	0.0322532	1.49143	1810.58	0.136409
445177	dnajb1a	0.768278	0.00299317	0.0323703	1.48985	942.68	0.258816
30236	cx43	0.808217	0.00300126	0.0324373	1.48896	1181.15	0.272346
445167	stx2a	0.473603	0.00300675	0.0324759	1.48844	699.651	0.159621
561667	tysnd1	-0.684982	0.00301882	0.0325857	1.48697	564.021	0.230959
103910726	LOC103910726	-0.72743	0.00302184	0.0325949	1.48685	289.829	0.245297
562770	LOC562770	-1.09523	0.0030235	0.0325949	1.48685	28.8667	0.369345
100317238	si:ch211-214p13.9	-0.664021	0.00302808	0.0326236	1.48647	629.941	0.223963
790929	zgc:158316	-0.786024	0.00303047	0.0326288	1.4864	164.989	0.265134
100149352	LOC100149352	-1.63057	0.00303689	0.0326773	1.48575	21.819	0.550128
564114	si:dkey-58f10.7	-0.655059	0.00304275	0.0327197	1.48519	564.699	0.221051
559428	ddr2b	2.07155	0.00306306	0.0329173	1.48258	15.1097	0.699531
503702	prnprs3	0.618682	0.00306781	0.0329476	1.48218	1565.09	0.208953
553329	cilp	0.825732	0.00309027	0.03314	1.47965	95.3659	0.279094
555899	si:ch211-160o17.2	0.503372	0.00309157	0.03314	1.47965	561.291	0.170145
101884469	LOC101884469	0.80338	0.00308773	0.03314	1.47965	1758.67	0.271516
100002184	hpf1	-0.518146	0.00311759	0.0333842	1.47646	545.146	0.175292
394117	rab1ba	0.569924	0.00311826	0.0333842	1.47646	6550	0.192813
436587	ltv1	0.58291	0.00312261	0.0333888	1.4764	1513.88	0.197235
394040	surf6	0.546012	0.00312168	0.0333888	1.4764	2004.58	0.184745
619265	tmem251	0.432526	0.00312712	0.0334161	1.47604	4556.72	0.146373
110439554	LOC110439554	-0.810265	0.00313373	0.0334658	1.4754	67.9834	0.274266
565874	znf692	-0.867832	0.00313787	0.033489	1.4751	194.364	0.293792
557799	tmem181	0.51484	0.00314629	0.0335578	1.47421	2517.82	0.17434
336797	serp1	0.829654	0.00315895	0.0336717	1.47273	4819.79	0.281064
394189	eif3ja	0.461447	0.00316441	0.0337089	1.47226	4470.24	0.156354
30424	nr2f2	0.854361	0.0031774	0.0338261	1.47075	734.088	0.289611
751673	zgc:153240	-0.725338	0.00318284	0.0338417	1.47055	183.905	0.245918
393580	bco1l	-0.725866	0.00318129	0.0338417	1.47055	247.692	0.246085
334527	cap1	-0.651796	0.00318664	0.0338523	1.47041	24456.2	0.221013
103909987	LOC103909987	1.20115	0.00318781	0.0338523	1.47041	94.95	0.407304
100000686	zgc:171601	0.799794	0.00319044	0.0338592	1.47032	265.235	0.27123
550363	ms4a17a.11	0.616817	0.00319328	0.0338682	1.47021	8818.36	0.209197
100537194	LOC100537194	0.753896	0.00319928	0.0339108	1.46966	121.718	0.255739
327197	vcp	0.492507	0.00320175	0.0339158	1.4696	7986.95	0.167083
565830	mapk6	0.672788	0.00320582	0.0339305	1.46941	1803.14	0.228274
327167	mynn	-0.639881	0.00320712	0.0339305	1.46941	1182.51	0.217118
564976	dyrk4	-0.970661	0.00321528	0.0339958	1.46857	195.36	0.329443
393952	sigmar1	0.684488	0.00322065	0.0340103	1.46839	1956.54	0.232356
100149876	crebrf	-0.589942	0.00321944	0.0340103	1.46839	913.083	0.200254
30619	fli1a	0.621594	0.00323297	0.0341193	1.467	993.088	0.211091
30130	men1	-0.612315	0.00324285	0.0341813	1.46621	1356.55	0.208007
555797	cdkn2c	-0.806182	0.0032419	0.0341813	1.46621	428.511	0.273856
393408	znf800b	-0.573549	0.00326017	0.0343214	1.46443	269.501	0.194947
777651	il10ra	0.672266	0.00325874	0.0343214	1.46443	5444.65	0.22849
563748	chst7	0.759777	0.0032692	0.0343953	1.4635	472.22	0.25832
323922	dnaja1	0.800115	0.00327314	0.034415	1.46325	1989	0.272069
386632	ddx49	0.580844	0.00327512	0.034415	1.46325	1674.55	0.197522
557384	fzd1	-1.21897	0.00330115	0.0346672	1.46008	51.1457	0.414868
406796	gnb1b	0.485999	0.00330752	0.0346913	1.45978	27891.9	0.16544
503605	supt7l	-0.565842	0.00330649	0.0346913	1.45978	219.097	0.192613
664689	plagx	-0.614404	0.00330991	0.034695	1.45973	1999.42	0.209167
103910801	LOC103910801	-0.925985	0.00331475	0.0347244	1.45937	72.7835	0.31529
569975	zgc:113452	-0.572432	0.00332139	0.0347604	1.45892	429.377	0.194949
393489	zfand2a	0.542891	0.00332227	0.0347604	1.45892	2131.62	0.184894
558920	amotl2a	-1.0333	0.00332816	0.0348007	1.45841	141.489	0.351981
559239	si:ch211-157b11.12	-0.479185	0.00333247	0.0348244	1.45812	379.215	0.16325
100006778	il6st	0.827974	0.00334184	0.0349009	1.45716	297.085	0.28216
192307	csnk1a1	0.420311	0.00334667	0.0349204	1.45692	4796.18	0.143257
568713	dse	0.641597	0.00334781	0.0349204	1.45692	4005.1	0.218687
570015	si:dkey-66i24.8	-1.17033	0.00335199	0.0349427	1.45664	23.6788	0.398958
558950	grasp	-0.537981	0.00335408	0.0349431	1.45664	2719.95	0.183406
406452	sqstm1	0.686802	0.0033595	0.0349782	1.4562	6809.86	0.234182
564665	crlf1b	1.54609	0.0033652	0.0350162	1.45573	24.7856	0.527271
100329471	nudt7	-0.720014	0.00337573	0.0351043	1.45464	181.892	0.245632
402933	rgl1	0.615594	0.0033888	0.0351973	1.45349	692.085	0.210095
564127	foxp1a	-0.528079	0.00338809	0.0351973	1.45349	1799.22	0.180223
100329818	LOC100329818	-1.24597	0.00339198	0.0352088	1.45335	168.652	0.425279
100004922	rhbdd2	-0.375438	0.00340068	0.0352777	1.4525	682.319	0.12818
407084	riok2	0.514106	0.00341967	0.0354458	1.45044	1190.08	0.175627
324863	fnip1	-0.635053	0.00342105	0.0354458	1.45044	2079.53	0.216954
100330322	tmcc1a	0.777708	0.00343162	0.0355337	1.44936	1175.59	0.265777
436905	prkab1a	-0.541577	0.00343983	0.0355971	1.44859	212.405	0.185128
100000492	mafaa	-0.725846	0.00344325	0.0356109	1.44842	15135.7	0.248143
406829	far1	0.624995	0.00344919	0.0356498	1.44794	1481.57	0.213704
100151464	cdkn1d	-1.20713	0.00345119	0.0356498	1.44794	155.279	0.412777
445399	ddx56	0.488707	0.00346442	0.0357269	1.447	2930.13	0.167182
100001615	sufu	-0.523331	0.00346336	0.0357269	1.447	1381.73	0.17902
334240	zcchc10	0.530065	0.00346494	0.0357269	1.447	1102.42	0.181333
103908661	wu:fd06e11	-0.560271	0.00346793	0.035736	1.44689	454.885	0.191684
555521	prkcq	0.745763	0.00348007	0.0357963	1.44616	319.989	0.25524
100006678	sh3bp1	0.547205	0.00347989	0.0357963	1.44616	174.89	0.187282
436838	pigh	-0.632632	0.00347624	0.0357963	1.44616	548.03	0.216496
568308	si:ch211-195b11.7	0.802874	0.00348964	0.035873	1.44523	987.407	0.274867
553806	ubald2	-0.635135	0.00349585	0.0359152	1.44472	251.74	0.217482
565541	rca2.2	0.93195	0.00351359	0.0360757	1.44279	130.13	0.31929
558589	ftr65	-0.569473	0.0035329	0.0362085	1.44119	276.832	0.195218
393909	pitpnaa	0.404895	0.00353264	0.0362085	1.44119	30428.3	0.138799
541521	casp8ap2	-0.683725	0.00353189	0.0362085	1.44119	1074.05	0.234377
100007972	LOC100007972	-1.0904	0.00353815	0.0362405	1.44081	38.9214	0.373855
373081	mvp	0.557335	0.00355468	0.0363661	1.4393	2503.4	0.191183
557850	trpv4	0.934094	0.00355318	0.0363661	1.4393	2446.11	0.320408
553646	sptlc2a	0.585745	0.0035587	0.0363855	1.43907	5484.68	0.200953
553290	prmt9	-0.541747	0.00356136	0.0363907	1.43901	706.044	0.185873
101883564	si:dkey-216e24.9	-0.942859	0.00356697	0.0364263	1.43859	1302.45	0.323549
563603	si:ch211-148l7.4	-0.660446	0.0035712	0.0364477	1.43833	1887.55	0.226666
556502	adma	1.24172	0.0035807	0.0365227	1.43744	175.086	0.426282
110438434	LOC110438434	-1.85429	0.00358293	0.0365236	1.43743	23.7401	0.636618
562337	si:dkeyp-53d3.3	-1.55773	0.00361619	0.0368406	1.43367	20.1232	0.535334
794766	si:dkey-192k22.2	0.935282	0.00362058	0.0368447	1.43363	121.103	0.321463
327096	hlx1	-1.08854	0.00362091	0.0368447	1.43363	1375.85	0.374141
566820	rnf38	0.697509	0.00364074	0.0370244	1.43151	1262.48	0.239882
560620	hemk1	-0.610786	0.00366116	0.0371876	1.4296	721.225	0.210183
110438240	LOC110438240	-0.81997	0.00365997	0.0371876	1.4296	329.64	0.282157
566981	si:dkey-3k20.4	-1.14824	0.00366969	0.037252	1.42885	115.111	0.395232
554127	tubb2	1.85122	0.00369305	0.0374647	1.42638	37.9062	0.637637
570225	dhx40	-0.458634	0.00369504	0.0374647	1.42638	724.373	0.157982
110438136	LOC110438136	-1.63572	0.00369993	0.0374921	1.42606	29.2447	0.563522
793256	si:ch73-160i9.1	1.71095	0.00370772	0.0375486	1.42541	19.5545	0.589572
100334463	plekho2	-0.438884	0.00372292	0.0376802	1.42389	1627.06	0.151301
393987	nek4	-1.05927	0.00373109	0.037718	1.42345	145.605	0.36526
406848	hiat1b	0.589287	0.00373013	0.037718	1.42345	5055.79	0.203194
110438257	LOC110438257	-0.752702	0.00374055	0.0377913	1.42261	205.837	0.259619
562894	rint1	-0.4026	0.00375595	0.0379244	1.42108	718.04	0.138925
100006541	si:ch73-177h5.3	-0.850537	0.00376682	0.037946	1.42083	245.311	0.293587
101886860	LOC101886860	0.661544	0.00376488	0.037946	1.42083	930.795	0.228338
768134	si:dkey-184p18.2	0.596276	0.00376055	0.037946	1.42083	456.646	0.205784
556142	si:ch211-222k6.2	-0.899868	0.00376699	0.037946	1.42083	179.103	0.310616
553445	iqcd	-1.05304	0.00377566	0.0380014	1.4202	39.5479	0.363577
100320541	spock2	-1.04682	0.00377695	0.0380014	1.4202	67.4111	0.361444
103910690	LOC103910690	-0.939446	0.00378164	0.0380261	1.41992	71.7783	0.324414
100535104	LOC100535104	0.797248	0.00379089	0.0380967	1.41911	103.206	0.275382
101886064	LOC101886064	0.827333	0.00380581	0.038224	1.41766	149.188	0.285896
492463	neil3	-0.620343	0.00381463	0.03829	1.41691	331.476	0.214422
100034473	atxn10	-0.534148	0.00382385	0.03836	1.41612	392.949	0.184677
558638	zgc:162200	0.493246	0.00383185	0.0384106	1.41555	1832.92	0.170574
101883751	LOC101883751	1.30922	0.0038334	0.0384106	1.41555	157.055	0.452774
768179	zgc:153675	-0.875423	0.00384399	0.0384715	1.41486	155.65	0.302842
100536946	LOC100536946	0.806335	0.00384378	0.0384715	1.41486	12934.2	0.278941
378722	rdh10b	0.413973	0.00384971	0.0384978	1.41456	723.648	0.143232
571611	zgc:174315	-0.707926	0.00385113	0.0384978	1.41456	113.874	0.244948
560986	pnpla6	0.487929	0.00385678	0.0385234	1.41428	334.665	0.168854
108184007	LOC108184007	-0.651431	0.00385822	0.0385234	1.41428	116.993	0.225445
394094	sh3glb2b	0.868729	0.00387206	0.0386164	1.41323	213.869	0.300765
100333566	frmd4ba	-0.704819	0.00387174	0.0386164	1.41323	218.041	0.244015
393317	diabloa	-0.592277	0.00388744	0.0387471	1.41176	497.002	0.205142
110437974	LOC110437974	-0.727074	0.00389202	0.0387701	1.4115	650.841	0.251863
352907	tmpoa	-0.600019	0.00390274	0.0388542	1.41056	1237.36	0.207913
393342	zgc:64051	0.522166	0.00391452	0.0389487	1.40951	35956.5	0.180995
334728	mapre1b	0.441356	0.00391802	0.0389608	1.40937	10089.7	0.153
101884098	LOC101884098	0.669348	0.0039242	0.0389994	1.40894	216.006	0.232075
101883939	LOC101883939	-0.533149	0.00394143	0.039125	1.40755	714.519	0.184941
335901	klf15	-1.23388	0.00393928	0.039125	1.40755	295.853	0.427987
562399	enpp1	0.453551	0.0039442	0.0391297	1.40749	32048.8	0.157341
100037380	zgc:163098	-0.599931	0.00395423	0.0391836	1.4069	267.832	0.20818
100334796	si:ch211-114c17.1	-1.12972	0.00395331	0.0391836	1.4069	51.4459	0.39201
570288	flncb	1.24224	0.00398076	0.0394007	1.4045	58.0915	0.43138
406265	agpat4	0.524032	0.00397882	0.0394007	1.4045	5519.33	0.181966
101882159	LOC101882159	0.987946	0.00398823	0.0394517	1.40393	191.429	0.343145
797090	fuz	-1.4042	0.00400566	0.0395962	1.40235	55.9405	0.487955
393345	tnfaip8l2b	0.571523	0.00400748	0.0395962	1.40235	3526.69	0.198613
110439565	LOC110439565	0.659237	0.00402647	0.0397608	1.40054	216.637	0.229214
798901	bc2	0.425701	0.00403016	0.0397742	1.4004	7024.69	0.148029
562538	dph2	0.482495	0.00403314	0.0397806	1.40033	1847.82	0.167792
100000859	ehhadh	-0.600506	0.00404896	0.0398904	1.39913	166.555	0.208921
100126810	zgc:174224	-0.636899	0.00404861	0.0398904	1.39913	161.608	0.22158
555344	si:dkey-202e17.1	-1.00315	0.00406105	0.0399864	1.39809	110.057	0.34912
100002400	si: ch211-223l2.4	0.628809	0.00406562	0.039996	1.39798	6065.07	0.218867
100003922	p2ry1	-0.768306	0.00406671	0.039996	1.39798	365.781	0.267429
100329657	ltb4r	0.53757	0.00407697	0.0400606	1.39728	7382.04	0.187167
406799	sdr16c5b	0.618688	0.00408268	0.0400606	1.39728	12669.2	0.215443
556206	slc43a3b	-0.788825	0.00407994	0.0400606	1.39728	3954.03	0.274669
403138	tlr5a	0.846928	0.00408202	0.0400606	1.39728	1515.5	0.294917
558977	atf7ip	-0.518106	0.00409553	0.0401635	1.39617	6073.48	0.18048
403013	irf9	0.537255	0.00410259	0.0401865	1.39592	1480.65	0.187186
550264	fcf1	0.629887	0.00410034	0.0401865	1.39592	2027.59	0.219447
565909	erfl3	0.556779	0.00412164	0.0403499	1.39416	246.701	0.194088
553552	zgc:109934	0.997289	0.00413154	0.0404237	1.39336	4686.26	0.347737
393707	bcl6a	-1.18774	0.00413629	0.0404469	1.39311	123.105	0.414198
559784	amotl2b	2.23371	0.00415366	0.0405531	1.39198	36.2733	0.779313
103910661	LOC103910661	-0.803964	0.00415429	0.0405531	1.39198	169.67	0.280498
100002333	si:dkeyp-2e4.6	-0.688388	0.00415017	0.0405531	1.39198	237.058	0.240148
101887081	LOC101887081	0.677049	0.00416499	0.0406276	1.39118	744.731	0.236285
569321	nr2c2	-0.708053	0.00416669	0.0406276	1.39118	1097.93	0.247117
393295	zgc:56409	-0.467771	0.00417324	0.040645	1.39099	606.906	0.163284
334055	taf5l	-0.56779	0.0041714	0.040645	1.39099	961.945	0.198188
799153	sort1b	-0.596235	0.00418955	0.0407805	1.38955	1246.42	0.208217
100005273	scarf1	-0.913849	0.00423368	0.0411866	1.38524	1928.26	0.319505
406809	actr5	-0.639183	0.00423915	0.0412163	1.38493	517.937	0.223507
322921	wu:fb77a09	1.01047	0.00424308	0.0412309	1.38478	78.5117	0.353371
335153	setdb2	-0.494291	0.00424591	0.0412349	1.38473	585.697	0.172872
565918	fam83hb	-0.57024	0.0042502	0.0412531	1.38454	1072.78	0.199457
103911838	LOC103911838	0.992343	0.00426969	0.0414186	1.3828	73.9649	0.347274
406794	ube2j1	0.520039	0.00427915	0.0414869	1.38209	916.534	0.182034
436940	slc25a36a	-0.90992	0.0042835	0.0415054	1.3819	53.0649	0.318545
100536739	parm1	0.627512	0.00429734	0.0416158	1.38074	265.67	0.219758
322854	anapc5	-0.529222	0.00431118	0.0417261	1.37959	1230.55	0.185403
100149436	si:ch211-189a15.5	0.442226	0.00432629	0.0418325	1.37849	637.105	0.154986
563776	deaf1	-0.491833	0.00432707	0.0418325	1.37849	353.233	0.172375
100331895	rasa2	0.530417	0.00433538	0.041889	1.3779	1619.76	0.185937
556398	fam171a2a	-1.3995	0.0043504	0.0420104	1.37664	57.0648	0.490782
406336	wdr24	-0.396008	0.00435855	0.0420652	1.37608	817.476	0.138903
554532	slc9a7	0.447132	0.00437025	0.0421543	1.37516	9564.09	0.156882
570464	wu:fu71h07	0.551956	0.00437351	0.0421619	1.37508	785.237	0.193677
100003103	si:dkeyp-113d7.10	-0.533812	0.00437883	0.0421892	1.3748	1161.59	0.187335
108183588	LOC108183588	-1.0708	0.00438716	0.0422456	1.37422	33.4399	0.375865
553453	samhd1	0.484117	0.00439395	0.0422871	1.37379	789.053	0.169961
767728	btr16	-0.874068	0.00440125	0.0423335	1.37332	155.335	0.30692
571706	zmp:0000000926	-0.903658	0.00441545	0.0424461	1.37216	348.251	0.317424
324681	rhogc	0.356997	0.00442158	0.042481	1.3718	1569.84	0.12542
337436	dennd6b	-0.781128	0.00444453	0.0426294	1.37029	179.289	0.274585
393191	gpx8	-0.954456	0.00444311	0.0426294	1.37029	39.2	0.335502
557280	kcnf1a	0.735035	0.00444412	0.0426294	1.37029	72.1441	0.25838
404605	relt	0.640097	0.00444783	0.0426372	1.37021	569.158	0.225028
100149322	mast4	0.661142	0.00446518	0.0427794	1.36877	178.419	0.232528
101884081	LOC101884081	0.647368	0.00447921	0.0428897	1.36765	439.46	0.227764
556815	nudt13	-0.691682	0.00448834	0.0429529	1.36701	157.902	0.24341
100003994	zgc:162198	-0.691594	0.00449991	0.0430154	1.36638	867.319	0.24345
326722	si:ch1073-159d7.13	-0.957416	0.00449792	0.0430154	1.36638	400.625	0.337005
791146	e2f3	-0.572884	0.00450844	0.0430728	1.3658	1024.22	0.201705
337166	si:dkey-40g16.6	3.20901	0.00452924	0.0432389	1.36413	89.7482	1.13043
562734	fam210aa	0.544035	0.0045309	0.0432389	1.36413	1797.71	0.191655
394015	def6a	-0.595901	0.00453681	0.0432711	1.3638	1048.11	0.209957
100148477	zfand4	-0.695187	0.00454641	0.0433383	1.36313	90.5146	0.244997
793799	vmo1b	-1.77517	0.00455629	0.0434083	1.36243	18.5484	0.625756
100037345	arl16	-1.05578	0.00459171	0.0437213	1.35931	37.2308	0.372491
797867	carkd	0.560282	0.00459493	0.0437275	1.35925	5600.48	0.19769
436758	mrps15	0.615821	0.00460001	0.0437439	1.35908	2223.63	0.217314
30068	cat	-0.3374	0.00460179	0.0437439	1.35908	5799.38	0.119069
557810	mapk12b	0.553663	0.00460931	0.043791	1.35862	2808.19	0.195424
799528	sqlea	1.32512	0.00461707	0.0438403	1.35813	143.979	0.467811
100001353	zgc:171422	-0.820918	0.00462465	0.0438878	1.35766	233.677	0.289864
562474	setx	-0.571203	0.00463346	0.0439469	1.35707	469.528	0.201734
100005143	si:ch211-197g15.8	0.367367	0.00464643	0.044021	1.35634	2271.51	0.129785
406473	pck2	-0.649406	0.00464542	0.044021	1.35634	120.696	0.22942
327143	rhot1a	0.453138	0.00465641	0.0440911	1.35565	3145.61	0.160126
101883235	LOC101883235	1.77502	0.0046603	0.0441034	1.35553	20.9129	0.627298
402833	camsap1a	1.38846	0.00466558	0.0441288	1.35528	70.542	0.490752
100333733	mtrf1l	-0.622414	0.00467584	0.0442014	1.35456	313.221	0.220047
100004177	xrcc6bp1	-0.519439	0.00469273	0.0443364	1.35324	752.265	0.183716
393662	tmem170a	-0.686553	0.00470537	0.0444312	1.35231	271.695	0.242895
563028	syngr2a	0.497935	0.00471818	0.0445275	1.35137	11879.6	0.176219
436746	arl1	0.634009	0.00472782	0.0445937	1.35073	3047.93	0.224427
58126	runx1	-0.685591	0.0047323	0.0446113	1.35056	566.486	0.242712
100151041	si:ch1073-159d7.11	-2.48824	0.00474251	0.0446411	1.35027	17.4376	0.881097
568275	tmem234	-0.581173	0.00474314	0.0446411	1.35027	238.203	0.205799
566826	si:ch73-257c13.2	-0.592429	0.00474331	0.0446411	1.35027	274.895	0.209786
553372	zcchc8	-0.363471	0.00476048	0.0447286	1.34941	991.138	0.128762
447898	tmem237b	-0.720426	0.00475775	0.0447286	1.34941	308.077	0.255199
564100	si:ch211-107p11.3	-0.735604	0.00475837	0.0447286	1.34941	213.62	0.26058
436717	decr1	-0.353792	0.00478241	0.0448863	1.34789	2827.12	0.125399
567195	parp12a	-0.401013	0.00478254	0.0448863	1.34789	10207.3	0.142136
777615	zfyve28	0.550574	0.00479134	0.0449442	1.34733	603.059	0.195188
558635	rapgef1a	-0.554254	0.00481057	0.0450997	1.34583	4562.98	0.196582
327248	zmym4	-0.830983	0.00481612	0.045127	1.34556	515.066	0.294771
560634	miip	-0.422335	0.00483665	0.0452944	1.34396	418.853	0.149885
798429	timm23a	0.646495	0.00485443	0.0454267	1.34269	2197.02	0.229535
562056	zgc:171459	-0.936895	0.0048561	0.0454267	1.34269	192.981	0.332654
326866	actr8	-0.445827	0.00486088	0.0454464	1.3425	722.541	0.158313
393106	rad18	-0.553737	0.00487083	0.0454895	1.34209	740.846	0.196677
449927	usp4	0.392167	0.00486911	0.0454895	1.34209	4776.94	0.139285
560743	lpxn	0.441549	0.00487539	0.0455072	1.34192	6894.02	0.156847
492678	snx11	-0.68368	0.0048876	0.0455962	1.34107	3674.83	0.242926
334483	ptp4a2b	0.354323	0.004899	0.0456525	1.34053	12456.2	0.125932
556765	dcun1d4	-0.699829	0.00489729	0.0456525	1.34053	327.899	0.248721
678547	brat1	-0.421882	0.00492186	0.0458155	1.33899	569.633	0.150023
100124608	si:dkey-10o6.2	-1.36256	0.00491973	0.0458155	1.33899	17.7888	0.484509
334003	pho	0.616182	0.00493295	0.0458936	1.33825	1842.69	0.219174
100006755	ankrd55	-2.04852	0.00494326	0.0459645	1.33758	12.9881	0.728827
353246	nrp1a	-0.435401	0.00496608	0.0461515	1.33581	2928.71	0.15499
564669	arvcfb	-0.907095	0.00497996	0.0462553	1.33484	147.411	0.323002
103912048	LOC103912048	-0.390186	0.00498838	0.0463083	1.33434	2075.97	0.138966
571410	LOC571410	-1.1212	0.00501059	0.0464891	1.33265	318.201	0.399521
791993	wnt4b	1.29211	0.0050157	0.0465112	1.33244	27.0911	0.460477
791202	vhl	-0.653822	0.00503911	0.0467029	1.33066	293.756	0.233131
394009	srm	0.399924	0.00506057	0.0468763	1.32905	4233.54	0.142669
559076	klf11b	-0.995357	0.0050703	0.0469409	1.32845	3857.32	0.355163
792585	ccr12b.1	1.1099	0.00507727	0.0469799	1.32809	199.305	0.396097
557632	si:ch211-197l9.4	0.660982	0.00508238	0.0470017	1.32789	3726.67	0.235916
110440201	LOC110440201	-0.587041	0.00509511	0.0470939	1.32704	7532.22	0.209586
321943	ube2l3b	0.460735	0.00510665	0.0471494	1.32652	15577.7	0.164535
100535600	themis2	-0.44775	0.00510582	0.0471494	1.32652	2883.18	0.159895
572211	srsf7b	-0.792717	0.00512551	0.0472979	1.32516	220.147	0.28321
30435	opn1sw2	-0.715729	0.0051344	0.047334	1.32483	83.5588	0.255756
561420	si:zfos-452g4.1	-0.695489	0.00513498	0.047334	1.32483	146.851	0.248527
100002197	si:dkey-31c13.1	-0.819738	0.00515541	0.0474967	1.32334	213.859	0.293061
562358	zcchc6	-0.441624	0.00515985	0.0475119	1.3232	365.163	0.157899
447856	utp3	0.320872	0.005173	0.0476073	1.32233	1353.97	0.114759
447875	smyd5	0.518766	0.00517951	0.0476415	1.32201	706.184	0.185562
403133	tlr18	-0.75334	0.00521055	0.0479011	1.31965	3447.94	0.269655
767769	cep44	-0.616116	0.00521772	0.0479411	1.31929	181.351	0.220571
798080	prokr1a	-0.580991	0.00522557	0.0479796	1.31894	1375.1	0.208032
326746	cbx1a	-0.543921	0.00522753	0.0479796	1.31894	188.561	0.194768
100037390	cyp4f3	-0.466733	0.00524065	0.0480741	1.31809	492.741	0.167176
103908820	LOC103908820	-0.785498	0.00524615	0.0480987	1.31787	220.842	0.281387
570654	si:dkey-97a13.6	-0.899754	0.00526753	0.0482243	1.31673	182.45	0.322469
393888	abhd2a	0.540152	0.00526359	0.0482243	1.31673	2408.36	0.193572
100333043	tap1	0.631143	0.00526834	0.0482243	1.31673	366.445	0.226204
437016	tk2	0.600889	0.00527964	0.0483017	1.31604	368.198	0.215414
564076	unc13d	0.534224	0.00528602	0.0483117	1.31595	2239.15	0.191542
564009	ciarta	-0.772765	0.00528639	0.0483117	1.31595	1695.74	0.277072
334203	rnf34a	-0.414429	0.00528971	0.0483161	1.31591	328.22	0.148602
569595	man2c1	-0.614783	0.00529633	0.0483506	1.3156	318.943	0.220476
436732	cplx2l	0.907911	0.00530333	0.0483887	1.31526	127.274	0.325649
100534958	si:dkey-242e21.4	-0.574653	0.00531342	0.0484548	1.31466	346.206	0.206162
768180	pros1	0.638546	0.00533206	0.0485136	1.31414	226.88	0.229177
558476	stard8	0.881816	0.00533425	0.0485136	1.31414	97.8089	0.316503
101884625	si:dkey-28a3.2	-1.09454	0.0053398	0.0485136	1.31414	136.841	0.392901
100003436	si:dkey-6n21.12	0.437384	0.0053363	0.0485136	1.31414	498.36	0.156993
406541	slc25a25a	0.860392	0.0053344	0.0485136	1.31414	2746.23	0.308814
564241	fosl1a	1.20954	0.0053316	0.0485136	1.31414	1502.49	0.434106
751691	coq6	-0.491292	0.00533931	0.0485136	1.31414	1125.56	0.176355
394067	ykt6	0.554889	0.00535073	0.0485513	1.3138	711.011	0.199233
556426	rprd2b	-0.843145	0.00534866	0.0485513	1.3138	485.116	0.302718
553293	pbxip1b	0.393187	0.00535364	0.0485513	1.3138	579.277	0.141183
103909294	LOC103909294	-1.59706	0.00535819	0.0485513	1.3138	26.5081	0.573518
796219	zcchc14	0.804299	0.00535645	0.0485513	1.3138	504.688	0.28882
566080	myh11b	1.02596	0.00536821	0.0486163	1.31322	50.3105	0.36851
324469	wu:fc30c06	-1.15926	0.00538189	0.0486625	1.31281	30.0114	0.416514
100334256	si:zfos-128g4.1	-0.897503	0.00537911	0.0486625	1.31281	84.9133	0.322448
550275	ptcd2	-0.545407	0.00537996	0.0486625	1.31281	246.836	0.195953
791152	them4	0.787742	0.00539535	0.0487584	1.31195	270.157	0.283113
794486	krt4	-0.968103	0.00543087	0.0490534	1.30933	3420.75	0.348201
323479	prkcbp1l	-0.59792	0.00544078	0.0491169	1.30877	1513.91	0.215102
101882607	LOC101882607	-0.910019	0.00547188	0.0493714	1.30652	90.6648	0.327598
563225	gtpbp6	-0.743565	0.00549299	0.0495357	1.30508	250.892	0.267797
30683	ft1	1.68703	0.00549757	0.0495508	1.30495	59.3722	0.607645
406342	tcirg1b	0.514945	0.00551047	0.0496409	1.30416	32787.6	0.185527
445156	tm9sf1	0.578746	0.00552102	0.0497096	1.30356	1972.2	0.208561
103911520	LOC103911520	-1.54976	0.00553021	0.0497661	1.30307	34.4615	0.55859
561899	si:dkeyp-66d1.7	-1.35404	0.00555741	0.0499844	1.30117	60.5967	0.488327
