# Supplementary material for: Temporal dynamics of macrophage transcriptional profiles during zebrafish wound healing
Source: Front Immunol. 2026 Jan 19;16:1721612. doi: 10.3389/fimmu.2025.1721612 (PMC12861901; doi:10.3389/fimmu.2025.1721612)
Supplement: Supplementary file 4 [file Table3.xlsx]

## Sheet: 3A. 5hpA_DESeq2_p-value0_05
Table 3. 5hpA_DESeq2_p-value0_05
Genes	log2FoldChange	pvalue	padj	minus_log10-padj	baseMean	lfcSE
scpp8	4.89755	5.88245e-102	7.16541e-98	97.1448	2094.21	0.22845
f5	4.75622	2.49241e-98	1.518e-94	93.8187	8864.6	0.225993
c1qb	-2.25703	4.55359e-90	1.84891e-86	85.7331	7339.07	0.112156			A total of 4 216 genes
s1pr4	4.93792	1.29609e-62	3.94691e-59	58.4037	3036.9	0.295672			p < 0.05
slc25a15a	3.85884	1.86974e-62	4.55505e-59	58.3415	506.605	0.231362
zgc:171579	3.12834	5.06339e-53	1.02795e-49	48.988	1235.11	0.204109
slco3a1	3.50011	8.75386e-53	1.5233e-49	48.8172	662.032	0.228897
penka	3.22935	3.76608e-46	5.73433e-43	42.2415	866.681	0.226428
klf2b	2.1426	5.15181e-46	6.97268e-43	42.1566	7558.07	0.150461
scinlb	2.81702	2.24396e-45	2.73337e-42	41.5633	11590.2	0.199265
cfhl2	3.14038	8.09215e-45	8.96096e-42	41.0476	382.053	0.22357
ncf2	2.47899	1.08947e-42	1.1059e-39	38.9563	10080.8	0.181016
dgat1a	2.53166	2.15599e-41	2.02016e-38	37.6946	671.545	0.18786
cybrd1	3.34628	2.42257e-40	2.1078e-37	36.6762	904.77	0.251665
selp	2.53338	3.82807e-39	3.10865e-36	35.5074	652.328	0.193557
pygb	2.56257	2.10788e-38	1.60476e-35	34.7946	24856.5	0.197755
hhla2a.1	3.7104	2.77386e-38	1.98755e-35	34.7017	1002.15	0.2868
sucla2	1.63373	7.09246e-38	4.79963e-35	34.3188	28510.6	0.126991
c1qa	-2.34948	1.77188e-37	1.13596e-34	33.9446	2968.17	0.18364
vclb	2.3584	2.83284e-37	1.72534e-34	33.7631	540.166	0.184864
bdh1	2.15887	2.06149e-36	1.19576e-33	32.9224	636.926	0.171313
ldah	2.0447	6.65539e-36	3.68497e-33	32.4336	787.866	0.163457
pdlim1	2.35196	8.81665e-36	4.66938e-33	32.3307	1157.07	0.188356
fuca1.1	-1.05368	2.90909e-35	1.47649e-32	31.8308	9954.94	0.0850335
mmp9	3.29075	8.9181e-35	4.34526e-32	31.362	1566.46	0.267513
p2rx7	-2.36522	5.68874e-34	2.66517e-31	30.5743	1914.1	0.194657
ncaldb	2.66681	5.92813e-34	2.67447e-31	30.5728	389.227	0.219539
prdx1	2.34153	1.07775e-33	4.68859e-31	30.329	5728.89	0.193542
ugt2a1	1.71318	1.6084e-33	6.75583e-31	30.1703	1869.45	0.141991
illr4	6.51735	5.12636e-33	2.08147e-30	29.6816	713.851	0.544491
aldocb	2.28173	5.53689e-33	2.17564e-30	29.6624	22558.4	0.190728
sulf2b	-2.56289	7.57434e-33	2.88322e-30	29.5401	1917.94	0.214698
anxa2a	2.27735	2.90185e-32	1.07113e-29	28.9702	3210.97	0.192589
timp2b	1.9222	4.62583e-32	1.65727e-29	28.7806	5566.89	0.163096
tp53i11b	3.78031	1.02076e-31	3.55254e-29	28.4495	111.68	0.322584
pxna	1.38776	1.11362e-31	3.76806e-29	28.4239	672.108	0.118496
ppp1r14aa	2.39781	8.0025e-31	2.63455e-28	27.5793	188.924	0.207727
mapk12b	2.30176	1.53735e-30	4.83628e-28	27.3155	3151.78	0.200383
oplah	-1.61062	1.54844e-30	4.83628e-28	27.3155	400.155	0.140223
cth	1.88845	1.86453e-30	5.53947e-28	27.2565	2315.27	0.164641
ssuh2.3	3.78158	1.84177e-30	5.53947e-28	27.2565	1663.37	0.32966
txnrd3	1.23991	2.27507e-30	6.59826e-28	27.1806	16131.8	0.108262
hk1	1.40635	4.41694e-30	1.25123e-27	26.9027	6137.53	0.123416
acot7	1.69238	5.16729e-30	1.43052e-27	26.8445	650.824	0.148695
scarb2c	-1.78958	6.70661e-30	1.8154e-27	26.741	8467.36	0.15755
pon2	-2.31492	1.1043e-29	2.92424e-27	26.534	243.158	0.204586
dpp7	-0.803594	1.98607e-29	5.1473e-27	26.2884	32258.5	0.0713447
ache	-2.1837	4.47386e-29	1.13534e-26	25.9449	229.319	0.195116
fxyd6l	-1.68691	7.43522e-29	1.84833e-26	25.7332	4104.09	0.151338
si:ch211-226m16.2	-1.65728	1.07746e-28	2.6249e-26	25.5809	12835.5	0.149122
cfh	2.99785	1.67216e-28	3.99384e-26	25.3986	3676.94	0.270703
gys1	1.7261	3.58532e-28	8.39862e-26	25.0758	2245.02	0.156837
ripor2	2.18048	4.71244e-28	1.08306e-25	24.9653	2021.6	0.198567
tpst1	2.0891	9.47483e-28	2.13727e-25	24.6701	4432.88	0.191348
far1	1.51283	5.42623e-27	1.20176e-24	23.9202	1333.78	0.140622
pgm2	1.53624	6.69799e-27	1.45693e-24	23.8366	3777.95	0.143057
ppdpfa	2.38025	7.12507e-27	1.52264e-24	23.8174	1585.57	0.22177
tspan4a	2.38702	1.71079e-26	3.59295e-24	23.4445	173.706	0.224096
timm50	1.02272	1.87894e-26	3.87921e-24	23.4113	1256.4	0.0960931
dgkaa	2.00065	2.20986e-26	4.48638e-24	23.3481	1030.27	0.188244
ifitm1	5.80036	3.36103e-26	6.7116e-24	23.1732	1327.83	0.547786
them6	1.42658	3.91022e-26	7.68233e-24	23.1145	641.641	0.134906
cdaa	5.00483	5.06897e-26	9.80081e-24	23.0087	1816.32	0.474382
prcp	-1.63737	5.43346e-26	1.03414e-23	22.9854	4608.16	0.155294
si:dkeyp-120h9.1	1.06987	5.52266e-26	1.03495e-23	22.9851	2742.44	0.101485
gfm1	1.03829	7.52041e-26	1.38797e-23	22.8576	5334.18	0.098762
ctdsp2	-2.17165	2.15179e-25	3.91209e-23	22.4076	1444.07	0.208542
myh9a	1.73271	2.84241e-25	5.09168e-23	22.2931	19887.8	0.166816
gsr	1.54701	3.03745e-25	5.36219e-23	22.2707	10427.1	0.149028
ugt1a1	2.34518	3.60398e-25	6.27144e-23	22.2026	210.283	0.226275
fbxo48	-1.29702	3.89365e-25	6.68008e-23	22.1752	1986.68	0.125233
zgc:154125	-1.9061	7.66089e-25	1.29607e-22	21.8874	3117.53	0.185203
prkcda	2.64811	9.36231e-25	1.56222e-22	21.8063	240.664	0.257783
slc40a1	-1.33951	1.53667e-24	2.52949e-22	21.597	50996	0.131007
hsd3b7	3.12293	1.61984e-24	2.63084e-22	21.5799	2101.77	0.305582
gm2a	-0.982278	1.79262e-24	2.87315e-22	21.5416	18377.5	0.0962095
h1-10	-1.44623	2.90849e-24	4.60108e-22	21.3371	10893.9	0.142307
gng12a	1.32788	4.03191e-24	6.29649e-22	21.2009	5941.63	0.131073
fut8a	-0.842909	5.42801e-24	8.36944e-22	21.0773	3950.69	0.0834421
aif1l	1.85617	5.85463e-24	8.9144e-22	21.0499	4452.78	0.183883
reep3a	-1.63607	1.15052e-23	1.73018e-21	20.7619	553.235	0.163153
slc27a4	1.73086	1.83338e-23	2.72346e-21	20.5649	1268.44	0.173404
nol11	0.699492	2.90279e-23	4.2601e-21	20.3706	4274.3	0.0703998
cybb	1.64969	4.59091e-23	6.65737e-21	20.1767	52508.4	0.1668
tsr1	1.02414	5.436e-23	7.79011e-21	20.1085	4320.05	0.103728
si:ch211-264f5.2	2.36301	7.75156e-23	1.09793e-20	19.9594	5677.7	0.240201
cdipt	1.35289	1.30872e-22	1.83235e-20	19.737	4613.54	0.138264
mical3b	-1.15864	1.59658e-22	2.20999e-20	19.6556	2390.69	0.118657
cbx2	-1.4188	1.96656e-22	2.69153e-20	19.57	618.859	0.145615
rgn	-1.14586	2.08267e-22	2.81878e-20	19.5499	3427.11	0.117673
hbp1	-1.60351	2.27426e-22	3.04426e-20	19.5165	1184.07	0.164822
moxd1	2.51401	2.70331e-22	3.57924e-20	19.4462	4965.38	0.258879
pdss2	0.868358	3.74015e-22	4.89879e-20	19.3099	2046.89	0.0897251
nadka	1.7512	6.20483e-22	8.04054e-20	19.0947	3754.68	0.181923
ddb2	-1.65851	6.89107e-22	8.8358e-20	19.0538	441.779	0.172487
glud1a	-1.6232	7.07236e-22	8.9738e-20	19.047	28159.9	0.168861
lrig3	1.70861	1.05731e-21	1.32774e-19	18.8769	195.885	0.178517
ivns1abpa	1.31811	1.08807e-21	1.35242e-19	18.8689	1740.46	0.13776
ncln	1.26996	1.17994e-21	1.4518e-19	18.8381	9441.28	0.132844
ndufaf1	0.831258	1.36388e-21	1.66135e-19	18.7795	2124.63	0.0870903
lgals3bpb	-1.50552	1.66167e-21	2.00404e-19	18.6981	109388	0.158072
prkaa1	1.49486	2.30715e-21	2.75524e-19	18.5598	2539.85	0.157517
akt2l	-1.30442	2.54125e-21	3.00533e-19	18.5221	1079.01	0.137596
cln3	-1.12594	2.56799e-21	3.00776e-19	18.5218	2375.5	0.118783
snx10b	1.62552	2.94077e-21	3.41157e-19	18.467	3603.5	0.171743
elp2	0.864585	3.98209e-21	4.57602e-19	18.3395	1539.11	0.0916546
samm50	0.983562	5.65702e-21	6.44002e-19	18.1911	4965.51	0.104677
fli1a	1.39547	5.88908e-21	6.64211e-19	18.1777	2049.48	0.148582
ehd1a	1.54065	6.08796e-21	6.80344e-19	18.1673	10611.3	0.1641
nle1	1.06022	6.40674e-21	7.09459e-19	18.1491	2092.76	0.112992
plbd1	-1.3276	7.63479e-21	8.37832e-19	18.0768	2756.98	0.141768
spns3	2.05179	8.33345e-21	9.06337e-19	18.0427	3185.89	0.219317
zgc:112492	-1.51497	1.18859e-20	1.28126e-18	17.8924	3141.35	0.16259
tktb	1.185	1.22599e-20	1.30998e-18	17.8827	27919.5	0.127222
znf710a	-1.39003	1.3332e-20	1.41215e-18	17.8501	1701.57	0.149377
sema7a	-1.84644	1.80386e-20	1.89421e-18	17.7226	597.305	0.199112
ms4a17a.8	1.56567	2.99612e-20	3.11929e-18	17.5059	10102.9	0.169829
lin7a	1.87729	3.65776e-20	3.77586e-18	17.423	336.27	0.204105
srgn	1.51624	4.14145e-20	4.23924e-18	17.3727	33015.6	0.16509
sptlc2a	1.32494	5.47329e-20	5.55585e-18	17.2552	9578.65	0.144734
rab7a	1.01307	6.17139e-20	6.2127e-18	17.2067	16130.9	0.110824
nlk2	1.4041	6.2331e-20	6.2234e-18	17.206	325.695	0.153617
dph2	1.18583	7.3207e-20	7.24988e-18	17.1397	2454.41	0.129985
batf3	2.72527	8.41554e-20	8.26691e-18	17.0827	499.727	0.299228
snap23.2	1.99196	8.79679e-20	8.5723e-18	17.0669	1165.51	0.218827
mpeg1.1	-1.12208	8.99845e-20	8.69921e-18	17.0605	114350	0.123299
uap1l1	-0.838907	9.89256e-20	9.48829e-18	17.0228	7687.87	0.0922878
afap1l1b	2.27377	1.03286e-19	9.82911e-18	17.0075	1251.89	0.250265
slc37a2	-1.14164	1.10467e-19	1.0431e-17	16.9817	37937.2	0.125757
adam8a	2.64516	1.21519e-19	1.13863e-17	16.9436	14609.7	0.291711
dcxr	-1.00577	1.5906e-19	1.47901e-17	16.83	2055.41	0.111278
grwd1	0.925424	1.82829e-19	1.68715e-17	16.7728	1070.16	0.102562
alox5ap	2.17913	1.97848e-19	1.81202e-17	16.7418	10263.6	0.241737
nupr1a	-1.59805	2.12581e-19	1.92059e-17	16.7166	1199.11	0.177431
fahd2a	-0.800975	2.12855e-19	1.92059e-17	16.7166	4752.64	0.0889336
zgc:101723	-0.988593	2.17075e-19	1.94426e-17	16.7112	3913.95	0.109791
lpcat2	1.36696	2.21117e-19	1.966e-17	16.7064	10642	0.151847
suclg1	1.18202	2.26054e-19	1.99533e-17	16.7	42506.9	0.131338
hpdl	1.31774	2.326e-19	2.03835e-17	16.6907	813.17	0.14647
enosf1	-0.705055	2.36006e-19	2.05342e-17	16.6875	6242.79	0.0783821
zgc:152774	-1.972	2.59634e-19	2.24298e-17	16.6492	603.247	0.219487
chp2	-1.6785	3.23419e-19	2.77434e-17	16.5568	298.913	0.187323
ctsf	-1.09002	3.77606e-19	3.21651e-17	16.4926	9320.97	0.12188
sting1	-1.32389	4.0921e-19	3.43765e-17	16.4637	3051.54	0.148178
hpcal1	3.34772	4.08052e-19	3.43765e-17	16.4637	138.502	0.374685
rhogb	1.19853	5.16317e-19	4.30771e-17	16.3658	25211.7	0.134535
agpat9l	1.51401	5.30274e-19	4.39406e-17	16.3571	1225.41	0.170004
thg1l	1.40458	5.50095e-19	4.52751e-17	16.3441	1025.64	0.157788
fmo5	1.15864	6.50675e-19	5.31938e-17	16.2741	3821.74	0.130434
grpel1	0.977164	7.40182e-19	6.01077e-17	16.2211	3240.1	0.110181
agpat4	1.02467	8.22765e-19	6.63716e-17	16.178	9070.65	0.115692
ifngr1	2.85723	9.55735e-19	7.65908e-17	16.1158	1470.32	0.32321
mcamb	-1.60552	9.65422e-19	7.68614e-17	16.1143	10654.5	0.181639
rcan2	-1.48935	1.03593e-18	8.19397e-17	16.0865	826.228	0.168647
ip6k2a	-1.28995	1.17384e-18	9.22488e-17	16.035	11998	0.146299
si:dkey-172m14.1	1.07476	1.25153e-18	9.77235e-17	16.01	2238.27	0.121993
ifi30	-1.34393	1.34468e-18	1.04328e-16	15.9816	14087.2	0.152685
selenop	-1.3169	1.45376e-18	1.12078e-16	15.9505	148598	0.149764
rufy2	-1.27382	1.66469e-18	1.27532e-16	15.8944	3113.18	0.145116
tomm20a	0.94795	2.49616e-18	1.90036e-16	15.7212	5041.04	0.108557
tomm40l	1.36517	3.03715e-18	2.29786e-16	15.6387	4985.42	0.156734
aldh18a1	0.874505	3.27109e-18	2.45958e-16	15.6091	3054.04	0.100499
cmpk	1.05277	3.87475e-18	2.8956e-16	15.5383	7701.48	0.121254
itgb4	-3.07055	3.90884e-18	2.90327e-16	15.5371	92.449	0.353692
card9	1.22063	5.79273e-18	4.27644e-16	15.3689	11443.8	0.141332
glb1	-0.898941	6.10746e-18	4.48163e-16	15.3486	5241.41	0.104158
eif5	0.640601	6.50126e-18	4.74203e-16	15.324	21057	0.0742866
scrn2	-0.976579	7.01631e-18	5.08724e-16	15.2935	771.454	0.113363
ucp2	-1.22663	7.24387e-18	5.22116e-16	15.2822	44714.3	0.14245
mdh1ab	1.00525	7.514e-18	5.38401e-16	15.2689	2773.25	0.116798
cs	1.1145	7.93233e-18	5.65051e-16	15.2479	18752.2	0.129584
pcdh2ac	-1.78744	8.22192e-18	5.82274e-16	15.2349	2691.08	0.207927
got2b	0.978008	8.87315e-18	6.24762e-16	15.2043	14553.6	0.113885
ppt1	-0.822362	9.07068e-18	6.34999e-16	15.1972	9030.37	0.0957887
wdr45	-0.919363	1.0218e-17	7.11233e-16	15.148	1172.39	0.107259
tomm22	1.2336	1.21094e-17	8.38092e-16	15.0767	6627.32	0.144249
cpt1b	-1.27839	1.36117e-17	9.36748e-16	15.0284	3641.06	0.149723
appb	-1.55996	1.40247e-17	9.59748e-16	15.0178	2905.77	0.182774
mgst2	1.73869	1.44517e-17	9.77979e-16	15.0097	440.648	0.203798
pgd	1.11738	1.43784e-17	9.77979e-16	15.0097	42370.5	0.130962
igf2bp3	1.13971	1.47618e-17	9.93447e-16	15.0029	4963.41	0.133627
timm44	0.957736	1.50643e-17	1.00823e-15	14.9964	3154.33	0.112323
chchd2	0.902896	1.54044e-17	1.02536e-15	14.9891	8495.48	0.105923
tfb2m	0.991346	1.57623e-17	1.04348e-15	14.9815	3109.81	0.116336
nat10	0.861893	1.67427e-17	1.10239e-15	14.9577	3400.15	0.101227
mospd1	-0.859162	1.8755e-17	1.22825e-15	14.9107	878.465	0.101063
pgam1a	1.31214	2.38901e-17	1.55618e-15	14.8079	8984.56	0.154859
slc6a7	1.95956	2.41576e-17	1.56523e-15	14.8054	511.716	0.231303
uck2a	0.853439	3.22773e-17	2.08026e-15	14.6819	4340.86	0.101142
si:ch73-226l13.2	3.40806	3.26146e-17	2.09094e-15	14.6797	194.461	0.403952
naa50	1.01775	3.50158e-17	2.23313e-15	14.6511	8205.54	0.120751
eif4g1a	0.915983	3.85492e-17	2.44567e-15	14.6116	24063.6	0.108822
farsa	0.961188	4.50614e-17	2.84401e-15	14.5461	6194.2	0.114442
zgc:123107	-1.47958	4.54299e-17	2.85248e-15	14.5448	1015.33	0.176183
bnip3la	-0.996075	4.81829e-17	2.99447e-15	14.5237	1703.45	0.118707
sh3d21	-1.16474	4.80116e-17	2.99447e-15	14.5237	2956.49	0.1388
timm23a	0.865943	5.61783e-17	3.47365e-15	14.4592	2466.11	0.103421
sqor	-0.675248	6.65997e-17	4.09723e-15	14.3875	1927.55	0.0808398
cmc2	1.11763	7.00521e-17	4.28796e-15	14.3677	1114.71	0.133896
tars1	1.06937	8.38528e-17	5.10706e-15	14.2918	8943.01	0.128442
slc17a5	-1.30391	8.96478e-17	5.43284e-15	14.265	6672.53	0.156762
mrps9	0.773512	9.24259e-17	5.57346e-15	14.2539	2241.79	0.0930358
dicp1.1	-2.21993	1.01103e-16	6.0667e-15	14.217	529.736	0.267349
gucy2d	-1.47163	1.05625e-16	6.30697e-15	14.2002	432.595	0.177342
c1qc	-1.43823	1.1066e-16	6.57539e-15	14.1821	12263.9	0.173433
cfbl	3.51941	1.22631e-16	7.25129e-15	14.1396	12173.2	0.425022
prf1.9	-1.85354	1.37678e-16	8.10173e-15	14.0914	172.981	0.224217
nme7	-1.06516	1.38562e-16	8.11453e-15	14.0907	728.576	0.12886
prg4a	-1.30975	1.49089e-16	8.68924e-15	14.061	519.242	0.158619
plscr3b	1.39049	1.55716e-16	9.03227e-15	14.0442	2940.9	0.168502
iqgap1	1.06089	1.58979e-16	9.17783e-15	14.0373	12677.4	0.1286
exosc4	1.03411	1.68139e-16	9.66087e-15	14.015	2563.77	0.125455
dlat	1.04711	2.11997e-16	1.21236e-14	13.9164	11836.2	0.127462
cnksr1	3.26861	2.17919e-16	1.24041e-14	13.9064	251.007	0.398039
mybbp1a	1.09237	2.30748e-16	1.30732e-14	13.8836	3037.62	0.133136
crym	-1.72514	2.7959e-16	1.5767e-14	13.8022	182.718	0.21085
havcr1	-0.772063	3.37972e-16	1.89716e-14	13.7219	78179.5	0.0946278
pcmtd1	-1.49287	3.56143e-16	1.98999e-14	13.7011	1725.85	0.183116
elac2	0.732493	3.61558e-16	2.01102e-14	13.6966	1801.56	0.0898678
ctsz	-0.833497	3.91451e-16	2.16739e-14	13.6641	51369.6	0.10238
tagln2	0.944632	4.16438e-16	2.29531e-14	13.6392	7797.97	0.116138
cd22	1.91703	4.41112e-16	2.42036e-14	13.6161	9057.79	0.235893
hemk1	0.932286	4.56832e-16	2.49537e-14	13.6029	759.789	0.114779
slc16a10	-0.977048	4.82942e-16	2.62621e-14	13.5807	19456.9	0.12039
acss2	1.48621	4.91273e-16	2.65964e-14	13.5752	6593.34	0.183174
esd	-0.741952	5.20306e-16	2.80436e-14	13.5522	3458.14	0.0915238
si:dkey-42i9.4	-1.16796	5.39958e-16	2.88475e-14	13.5399	2046.94	0.144154
slc22a13b	2.61191	5.3831e-16	2.88475e-14	13.5399	110.862	0.322358
nek7	0.904399	6.00447e-16	3.1939e-14	13.4957	8066.09	0.111803
ndrg2	-1.25198	6.1516e-16	3.25794e-14	13.4871	340.214	0.154828
mtx1b	0.914871	6.71174e-16	3.53921e-14	13.4511	742.403	0.113288
tcp11l2	-1.78736	6.88536e-16	3.61511e-14	13.4419	932.225	0.221413
me1	-0.736425	8.46661e-16	4.42626e-14	13.354	8161.64	0.0915125
hs3st3b1b	-1.99303	9.5856e-16	4.98983e-14	13.3019	217.531	0.248135
chchd10	1.28048	9.81976e-16	5.08998e-14	13.2933	3117.22	0.15948
npm1a	0.94148	1.3189e-15	6.80742e-14	13.167	41121.3	0.117791
fcf1	0.790424	1.42829e-15	7.34095e-14	13.1342	2366.85	0.0990135
sult2st3	2.58846	1.59913e-15	8.18445e-14	13.087	2054.01	0.324814
mfge8b	-2.32295	1.63484e-15	8.33222e-14	13.0792	493.647	0.291596
apmap	1.4008	1.67653e-15	8.4738e-14	13.0719	3399.61	0.175909
cndp2	-0.748732	1.66964e-15	8.4738e-14	13.0719	27226.9	0.0940181
hspa4a	1.16736	1.78383e-15	8.97887e-14	13.0468	17141.6	0.146737
timm13	1.25094	1.81741e-15	9.11021e-14	13.0405	3813.59	0.157287
bms1	0.891553	1.94861e-15	9.72785e-14	13.012	4288.15	0.112222
trap1	1.12806	2.04547e-15	1.01697e-13	12.9927	4659.79	0.142099
bnip4	-1.60905	2.13021e-15	1.0548e-13	12.9768	2159.58	0.202817
cxcr4b	-1.12633	2.22904e-15	1.09927e-13	12.9589	9886.19	0.142072
pdk2b	-0.926499	2.29963e-15	1.12951e-13	12.9471	2807.68	0.116923
s100a10b	1.09884	2.34642e-15	1.14786e-13	12.9401	12808	0.138716
fam210aa	0.853994	2.3679e-15	1.15373e-13	12.9379	2037.07	0.107822
pepd	-0.783071	2.51764e-15	1.22181e-13	12.913	28735.2	0.0989631
pgp	1.63997	2.55111e-15	1.23314e-13	12.909	8267.12	0.2073
hccsa.1	0.867083	3.4323e-15	1.64602e-13	12.7836	958.596	0.110118
bloc1s6	-0.695892	3.43213e-15	1.64602e-13	12.7836	5602.7	0.0883773
abi2b	-0.767199	3.54685e-15	1.69428e-13	12.771	8279.41	0.0974842
dhrs9	1.0884	3.56513e-15	1.69636e-13	12.7705	7726.31	0.138309
hsd17b12b	0.885212	4.34565e-15	2.0597e-13	12.6862	3195.3	0.112844
mrps30	0.829777	4.51171e-15	2.13012e-13	12.6716	4828.84	0.105841
alg3	0.824909	4.86811e-15	2.28952e-13	12.6403	5250.41	0.105349
slc35a3b	2.19326	5.03404e-15	2.35845e-13	12.6274	224.581	0.280251
acp7	-1.05546	5.1865e-15	2.42057e-13	12.6161	2332.26	0.13493
sri	1.28396	5.46468e-15	2.54066e-13	12.5951	10158.4	0.16428
heatr3	0.773383	5.89154e-15	2.7287e-13	12.564	2663.06	0.0990723
g3bp1	0.781501	6.08242e-15	2.80644e-13	12.5518	21097.7	0.100164
mrpl44	0.929261	6.2331e-15	2.86511e-13	12.5429	3190.53	0.119149
efhd2	0.954106	7.03365e-15	3.22094e-13	12.492	40741.6	0.122575
opa1	0.885371	7.33063e-15	3.34436e-13	12.4757	4212.04	0.113821
sall1a	2.6788	7.50035e-15	3.40902e-13	12.4674	479.163	0.344508
eno1a	1.44008	7.96704e-15	3.60768e-13	12.4428	17975.3	0.185384
si:ch211-201h21.5	1.28508	8.04242e-15	3.61494e-13	12.4419	2617.58	0.165455
zgc:172352	-0.919126	8.04116e-15	3.61494e-13	12.4419	34342	0.118338
vaspa	1.9994	8.84124e-15	3.95531e-13	12.4028	588.899	0.257824
enah	1.99063	8.86462e-15	3.95531e-13	12.4028	907.788	0.256704
mrpl14	0.899337	8.91993e-15	3.96546e-13	12.4017	1584.31	0.115987
gnl3	0.795011	9.36358e-15	4.11761e-13	12.3854	5912.7	0.102614
slc25a32a	-1.22964	9.33213e-15	4.11761e-13	12.3854	5718.51	0.158703
nrp1a	-1.61489	9.30145e-15	4.11761e-13	12.3854	1733.82	0.208414
plekha3	-1.25709	9.50095e-15	4.16299e-13	12.3806	2148.25	0.162294
slc1a3a	-1.13431	1.01423e-14	4.42808e-13	12.3538	2649.11	0.1466
ftsj3	0.808607	1.11837e-14	4.8653e-13	12.3129	3537.05	0.104674
supv3l1	1.06001	1.1249e-14	4.87629e-13	12.3119	1257.49	0.137231
scpep1	-0.645392	1.13733e-14	4.91269e-13	12.3087	31848.2	0.0835688
zgc:92789	-1.22493	1.30705e-14	5.62587e-13	12.2498	1344.79	0.158975
wdr36	0.901854	1.3135e-14	5.63372e-13	12.2492	4265.07	0.117055
zgc:171887	-0.775799	1.39166e-14	5.94801e-13	12.2256	799.465	0.100791
aldoaa	0.882665	1.6519e-14	7.0356e-13	12.1527	29328.2	0.115003
cmss1	0.860362	1.79231e-14	7.60701e-13	12.1188	1089.67	0.11225
stau2	-0.657602	1.86549e-14	7.89012e-13	12.1029	2912.82	0.0858535
taldo1	0.904466	1.9253e-14	8.11489e-13	12.0907	25628.2	0.118146
aldh9a1a.1	-0.8986	2.17742e-14	9.14591e-13	12.0388	4531.07	0.117623
lgals3bpa	-1.37303	2.26457e-14	9.47928e-13	12.0232	1545.44	0.179842
mrpl20	0.936136	2.36798e-14	9.87822e-13	12.0053	2947.05	0.12271
asns	0.8615	2.61927e-14	1.08892e-12	11.963	7694.6	0.113119
mlx	1.44219	2.72441e-14	1.12878e-12	11.9474	5590.08	0.189493
lifrb	1.97718	2.74376e-14	1.13294e-12	11.9458	1350.11	0.259818
lpcat3	0.783382	2.76447e-14	1.13764e-12	11.944	3558.41	0.102956
psmd3	0.926203	2.77427e-14	1.13782e-12	11.9439	16760.2	0.121734
ampd3b	-1.11942	3.04585e-14	1.24502e-12	11.9048	3661.52	0.147363
emp2	-1.65739	3.20782e-14	1.30455e-12	11.8845	312.332	0.218375
tkfc	-0.883939	3.21291e-14	1.30455e-12	11.8845	2953.7	0.11647
si:dkey-156n14.5	-1.22894	3.27828e-14	1.32667e-12	11.8772	2288.63	0.161983
psap	-0.87127	3.31366e-14	1.33655e-12	11.874	366401	0.114861
rgs14a	1.0846	3.37198e-14	1.35558e-12	11.8679	5714.16	0.143027
tsr2	0.84874	3.48853e-14	1.39782e-12	11.8545	2311.01	0.111989
ctps1a	0.908864	4.33914e-14	1.73295e-12	11.7612	4829.49	0.120373
kpna3	0.768	4.42689e-14	1.76222e-12	11.7539	5849.83	0.101752
hspbp1	0.786651	4.6568e-14	1.8477e-12	11.7334	1629.74	0.104314
aqp3a	1.8256	4.78e-14	1.89043e-12	11.7234	1674.86	0.242193
tmem30ab	0.855288	4.83911e-14	1.90761e-12	11.7195	5226.38	0.113491
atpaf2	0.912678	4.86499e-14	1.91163e-12	11.7186	729.507	0.121117
gspt1l	0.685478	5.15743e-14	2.01592e-12	11.6955	19522.3	0.0910586
atad3	0.967664	5.16352e-14	2.01592e-12	11.6955	4795.97	0.128547
siah1	-0.798957	5.85501e-14	2.27859e-12	11.6423	1533.69	0.106368
txndc12	1.15327	6.14385e-14	2.38338e-12	11.6228	9870.92	0.153668
ttyh2	3.01802	6.60843e-14	2.55547e-12	11.5925	173.095	0.402649
acp5a	-1.1684	6.91778e-14	2.66663e-12	11.574	6652.82	0.156007
ston2	-1.35025	7.30049e-14	2.80528e-12	11.552	3152.51	0.180458
pes	0.738123	7.85052e-14	3.00714e-12	11.5218	4147.45	0.0987746
lum	-1.3292	7.88186e-14	3.00968e-12	11.5215	3648.72	0.177884
pttg1ipa	-1.18311	8.09878e-14	3.08285e-12	11.511	1418.55	0.15841
ptpn1	0.564906	8.47936e-14	3.21767e-12	11.4925	4981.63	0.0756976
cpn1	-1.922	8.90729e-14	3.36955e-12	11.4724	520.4	0.257773
farsb	0.898118	9.22389e-14	3.47852e-12	11.4586	6561.36	0.120527
si:dkey-69o16.5	-1.04464	9.64708e-14	3.62688e-12	11.4405	3337.47	0.140302
hdac4	-1.46627	1.0544e-13	3.95188e-12	11.4032	306.345	0.197241
gpd1c	-0.805905	1.07633e-13	4.02171e-12	11.3956	7719.66	0.108449
utp4	0.623723	1.16423e-13	4.33686e-12	11.3628	3222.38	0.0840508
dnase1l4.1	-1.34734	1.20008e-13	4.45675e-12	11.351	3077.78	0.181661
epb41l3b	-1.17107	1.21569e-13	4.50101e-12	11.3467	10677.3	0.157932
pmpca	0.793128	1.22923e-13	4.53733e-12	11.3432	3578.99	0.106983
plvapb	-1.61427	1.28631e-13	4.73369e-12	11.3248	652.401	0.217921
tomm70a	0.866939	1.29491e-13	4.75098e-12	11.3232	7577.59	0.117048
pdhb	0.96138	1.33654e-13	4.889e-12	11.3108	11257.4	0.129872
dmd	-1.08163	1.50891e-13	5.50299e-12	11.2594	246.733	0.146435
ebna1bp2	0.742742	1.5198e-13	5.51178e-12	11.2587	3947.08	0.100569
slc8a4b	-2.35033	1.52037e-13	5.51178e-12	11.2587	158.864	0.318241
eif4ebp3	-0.826354	1.59488e-13	5.76476e-12	11.2392	544.777	0.111987
slirp	1.05921	1.62054e-13	5.84018e-12	11.2336	3407.8	0.143585
dtx1	-1.58745	1.66147e-13	5.97004e-12	11.224	410.982	0.215289
arhgap4a	-0.949286	1.719e-13	6.15857e-12	11.2105	4614.15	0.128821
slc16a4	3.43852	1.77521e-13	6.34131e-12	11.1978	172.653	0.466891
zdhhc20a	1.09229	1.81644e-13	6.46961e-12	11.1891	842.045	0.148375
prmt1	0.759406	1.85647e-13	6.57918e-12	11.1818	16265.6	0.103198
mrps17	0.927533	1.85801e-13	6.57918e-12	11.1818	914.481	0.126047
prkcbb	-1.3058	1.95202e-13	6.89203e-12	11.1617	4162.17	0.177611
si:dkey-239i20.2	1.20229	2.05289e-13	7.22723e-12	11.141	564.656	0.163681
gpia	1.01076	2.13788e-13	7.50475e-12	11.1247	25824.6	0.137708
utp23	0.853482	2.27651e-13	7.96845e-12	11.0986	2100.73	0.116414
hspa14	0.949334	2.29303e-13	8.00327e-12	11.0967	4143.61	0.129505
endog	1.07141	2.38316e-13	8.27046e-12	11.0825	1602.5	0.146261
ttc27	0.937207	2.37993e-13	8.27046e-12	11.0825	3327.28	0.127938
gfpt1	0.962703	2.58186e-13	8.93457e-12	11.0489	927.176	0.131614
mrpl1	0.929118	2.6929e-13	9.29241e-12	11.0319	541.515	0.127121
wdfy2	-0.956903	2.98119e-13	1.02581e-11	10.9889	2844.24	0.131168
polr1d	1.00399	3.07161e-13	1.05395e-11	10.9772	1049.68	0.137698
mfsd8	-0.937916	3.09291e-13	1.05828e-11	10.9754	2519.63	0.128653
actn1	2.84503	3.10683e-13	1.0584e-11	10.9754	142.261	0.390281
tomm40	0.57814	3.11063e-13	1.0584e-11	10.9754	6589.73	0.0793111
abcg2c	-0.905465	3.13614e-13	1.0641e-11	10.973	2421.3	0.124233
cdv3	0.775281	3.214e-13	1.08749e-11	10.9636	11443.2	0.10642
cyp4f3	1.42438	3.29828e-13	1.11292e-11	10.9535	1393.54	0.195613
hs6st1a	-1.65161	3.39547e-13	1.14255e-11	10.9421	671.456	0.226942
itm2cb	1.13041	3.43698e-13	1.15333e-11	10.938	1230	0.15536
gstm.1	-0.912316	3.57467e-13	1.19624e-11	10.9222	1942.51	0.125477
sdha	0.776259	3.95236e-13	1.31901e-11	10.8798	18207.3	0.106964
exoc3l4	-1.99258	4.08089e-13	1.35818e-11	10.867	421.545	0.27473
tpte	-0.850494	4.22944e-13	1.40378e-11	10.8527	6774.72	0.117342
ctss2.2	-1.02301	4.73748e-13	1.56813e-11	10.8046	14565.5	0.141444
copz1	0.762067	4.87292e-13	1.60859e-11	10.7936	8282.95	0.105421
nmd3	0.742432	5.01044e-13	1.64952e-11	10.7826	2137.89	0.102759
cars1	0.843312	5.06961e-13	1.6645e-11	10.7787	2943.97	0.116747
bcl7ba	0.743213	5.50935e-13	1.80402e-11	10.7438	3586.3	0.103051
znf143a	-0.859157	5.68608e-13	1.8569e-11	10.7312	2700.98	0.119198
tnfsf10l	-1.15725	5.73088e-13	1.86652e-11	10.729	823.518	0.160579
ptp4a3a	0.834373	6.19043e-13	2.01082e-11	10.6966	1955.29	0.115946
itga5	1.6372	6.55753e-13	2.1244e-11	10.6728	379.823	0.227758
arhgap36	-1.0533	6.80998e-13	2.20033e-11	10.6575	844.885	0.146633
surf4l	0.681614	6.89408e-13	2.22161e-11	10.6533	1047.77	0.0949122
dgat1b	0.979373	7.09476e-13	2.28024e-11	10.642	1207.87	0.136449
atg16l1	1.38113	7.34318e-13	2.35388e-11	10.6282	1307.37	0.192548
sacm1la	1.08405	7.47298e-13	2.3892e-11	10.6217	4487.64	0.151183
itln1	8.17711	7.7248e-13	2.46324e-11	10.6085	24.9395	1.14111
ube2e3	-1.0307	7.93512e-13	2.51713e-11	10.5991	3015.6	0.143906
rnf130	-0.739573	7.91821e-13	2.51713e-11	10.5991	6437.38	0.103255
thap4	-0.864326	8.37622e-13	2.65015e-11	10.5767	778.486	0.120803
clpp	0.896769	8.69473e-13	2.7438e-11	10.5616	6194.73	0.125427
pigrl3.9	-1.73598	8.94727e-13	2.81619e-11	10.5503	214.16	0.242937
pdcd4b	-1.0085	9.09014e-13	2.85379e-11	10.5446	2555.44	0.141174
mrpl12	0.882709	9.19375e-13	2.8789e-11	10.5408	6405.11	0.123593
zgc:92313	-0.642899	9.36507e-13	2.92503e-11	10.5339	2610.85	0.0900478
tcea3	-1.34416	9.48209e-13	2.954e-11	10.5296	632.789	0.188315
pigrl3.5	-1.682	1.00533e-12	3.12395e-11	10.5053	391.866	0.235912
emc6	0.774787	1.06147e-12	3.29001e-11	10.4828	4986.11	0.108783
prkcha	-2.55767	1.12253e-12	3.47044e-11	10.4596	214.237	0.359498
chia.6	3.78977	1.16575e-12	3.59493e-11	10.4443	152.423	0.533067
utp3	1.00403	1.25242e-12	3.85246e-11	10.4143	1191.55	0.141423
phb	0.879944	1.26708e-12	3.88774e-11	10.4103	15351.8	0.123973
dhrs13a.3	-0.779269	1.3596e-12	4.16112e-11	10.3808	1960.31	0.10994
ccdc50	-1.2264	1.36305e-12	4.16122e-11	10.3808	874.644	0.173031
chordc1a	0.96693	1.40051e-12	4.26491e-11	10.3701	751.377	0.136495
phb2b	1.01562	1.40813e-12	4.27743e-11	10.3688	8122.84	0.143383
zgc:56585	2.67297	1.46083e-12	4.42645e-11	10.3539	102.497	0.377636
xpnpep3	0.920607	1.57023e-12	4.74616e-11	10.3237	1325.96	0.130247
impdh2	0.850905	1.5827e-12	4.772e-11	10.3213	2219.2	0.120405
asrgl1	-1.01838	1.63062e-12	4.90434e-11	10.3094	885.404	0.144187
agk	0.906801	1.71997e-12	5.16033e-11	10.2873	2555.52	0.128524
rrp9	0.771409	1.82626e-12	5.45237e-11	10.2634	1866.8	0.109464
nolc1	0.912795	1.8238e-12	5.45237e-11	10.2634	8686.72	0.129523
rit1	-0.837424	1.88838e-12	5.62404e-11	10.25	1026.59	0.11891
mdm1	-1.31369	1.94743e-12	5.78578e-11	10.2376	453.92	0.186652
npc2	-0.960238	1.95694e-12	5.79988e-11	10.2366	58481.8	0.136446
abcc5	-0.947304	1.9884e-12	5.87882e-11	10.2307	47424.6	0.13465
idh3b	0.735844	1.99482e-12	5.88351e-11	10.2304	3503.72	0.1046
mrps33	1.22037	2.0147e-12	5.9278e-11	10.2271	2729.41	0.173509
ptcd3	0.864778	2.03297e-12	5.96712e-11	10.2242	2853.26	0.122974
mylipb	-1.58435	2.0628e-12	6.04014e-11	10.219	447.372	0.225364
si:ch211-191i18.2	-1.25007	2.14947e-12	6.27882e-11	10.2021	477.83	0.17796
maip1	0.881026	2.49824e-12	7.28016e-11	10.1379	2038.97	0.1258
calr3b	0.896773	2.52333e-12	7.33574e-11	10.1346	50839.7	0.128074
vrk2	-0.665746	2.56565e-12	7.42333e-11	10.1294	2206.81	0.0951111
zgc:163077	-0.934621	2.56168e-12	7.42333e-11	10.1294	2162.54	0.133519
pdcd4a	-0.892512	2.58216e-12	7.43576e-11	10.1287	4972.33	0.127524
mrps15	1.22523	2.58162e-12	7.43576e-11	10.1287	3629.5	0.175063
tec	-0.733002	2.65934e-12	7.63995e-11	10.1169	5940.67	0.104795
zgc:173594	1.32881	2.86508e-12	8.19238e-11	10.0866	1161.07	0.19026
prps1a	0.676954	2.86348e-12	8.19238e-11	10.0866	11405	0.0969256
hsd17b4	-1.01198	2.92714e-12	8.35023e-11	10.0783	1311.2	0.144958
capn2a	2.73778	2.97689e-12	8.47232e-11	10.072	108.568	0.392299
rpf2	0.793127	3.05372e-12	8.6707e-11	10.0619	4690.04	0.113706
sesn3	-1.23779	3.14113e-12	8.89816e-11	10.0507	4502.1	0.177557
fam49al	-0.64175	3.18849e-12	9.01136e-11	10.0452	7029.95	0.0920843
rrp12	0.786422	3.28331e-12	9.25786e-11	10.0335	5727.34	0.11291
ddx56	0.777683	3.29579e-12	9.27159e-11	10.0328	2615.39	0.111664
nol6	0.909558	3.41715e-12	9.59086e-11	10.0181	4099	0.130695
gcat	1.00002	3.56156e-12	9.97318e-11	10.0012	3779.3	0.143814
cyb5a	0.828258	3.61055e-12	1.00872e-10	9.99623	6143.67	0.119146
naxd	0.665407	3.65267e-12	1.01815e-10	9.99219	5780.4	0.0957419
sdf2	0.915226	3.79333e-12	1.05494e-10	9.97677	1873.12	0.131788
itm2bb	-0.754286	3.95058e-12	1.09368e-10	9.96111	24403.9	0.108703
b4galnt1a	1.44483	3.94742e-12	1.09368e-10	9.96111	1303.55	0.208217
desi1b	0.887174	4.03085e-12	1.11337e-10	9.95336	1461.36	0.127907
arhgap12b	-1.33317	4.15103e-12	1.14397e-10	9.94158	2827.5	0.192323
ptmaa	-0.910358	4.24186e-12	1.16637e-10	9.93316	29188.6	0.131386
myo1g	1.14385	4.47549e-12	1.22784e-10	9.91086	1384.39	0.165266
psmd8	0.822274	4.68078e-12	1.28127e-10	9.89236	9140.81	0.118913
hspe1	1.17475	4.73207e-12	1.29189e-10	9.88877	11278.2	0.169924
gpat3	-0.697552	4.7408e-12	1.29189e-10	9.88877	1965.9	0.100902
zfp36l1a	-0.854246	4.83585e-12	1.31485e-10	9.88112	70005	0.123619
tp53inp2	-1.42143	4.85767e-12	1.31785e-10	9.88014	252.799	0.205715
cox16	0.833433	5.22216e-12	1.41358e-10	9.84968	1465.06	0.120798
txnl1	0.561733	5.25508e-12	1.41934e-10	9.84791	7615.63	0.0814281
c1qbp	0.925951	5.36787e-12	1.44659e-10	9.83965	6355.58	0.134284
dnajc15	0.926149	5.38619e-12	1.44833e-10	9.83913	1879.64	0.134322
pum3	0.836002	5.46059e-12	1.4651e-10	9.83413	3720.02	0.121282
qtrt2	0.607076	5.50375e-12	1.47343e-10	9.83167	1113.5	0.0880849
xpr1b	-0.89395	5.57936e-12	1.4904e-10	9.8267	8027.36	0.129746
efnb2a	1.58083	5.62483e-12	1.49926e-10	9.82412	211.342	0.229477
hspa9	1.05318	5.64275e-12	1.50075e-10	9.82369	21804.2	0.152892
atp6v1aa	0.748613	5.68541e-12	1.5088e-10	9.82137	31316	0.108694
rbm38	-1.30435	5.78412e-12	1.53166e-10	9.81484	1356.39	0.189451
cox17	0.895111	5.80894e-12	1.5349e-10	9.81392	6697.54	0.130023
ccdc58	0.991692	5.82825e-12	1.53667e-10	9.81342	1403.45	0.144062
stmn1a	-1.53574	6.20935e-12	1.63361e-10	9.78685	1426.15	0.223389
stat4	-1.168	6.28251e-12	1.64929e-10	9.7827	1063.47	0.169939
zgc:162707	-1.31481	6.62487e-12	1.73298e-10	9.76121	1051.87	0.19151
smim4	1.2088	6.62974e-12	1.73298e-10	9.76121	1516.94	0.176071
zgc:162509	-3.13578	6.70058e-12	1.74775e-10	9.75752	34.9568	0.456851
pgk1	0.968293	6.74321e-12	1.75511e-10	9.7557	20614.3	0.141089
slc3a2a	-0.856308	7.02556e-12	1.8247e-10	9.73881	45528.7	0.124878
dhrs13a.1	0.890176	7.04989e-12	1.82712e-10	9.73823	1329.87	0.129827
hnrnpa0a	0.944938	7.08146e-12	1.83141e-10	9.73722	9288.77	0.137826
ldha	1.39231	7.31882e-12	1.88878e-10	9.72382	20693.6	0.203218
snx22	-0.987765	7.73567e-12	1.99214e-10	9.70068	969.137	0.144339
si:dkey-286j15.1	0.550988	7.88735e-12	2.02692e-10	9.69316	8035.31	0.080547
traf7	0.856448	8.2216e-12	2.10836e-10	9.67605	2440.64	0.12531
pwp2h	0.98033	8.44333e-12	2.16068e-10	9.66541	3438.17	0.143516
elocb	0.748104	8.57387e-12	2.18948e-10	9.65966	5733.89	0.109554
atp13a1	0.790064	9.39228e-12	2.39346e-10	9.62097	6671.64	0.115921
yars1	0.944918	9.66854e-12	2.45871e-10	9.60929	8576.5	0.138727
cobl	-1.64803	1.01108e-11	2.56582e-10	9.59077	490.246	0.242182
dusp22a	-1.17373	1.0224e-11	2.58915e-10	9.58684	240.719	0.172524
smox	-0.917535	1.04382e-11	2.63793e-10	9.57874	27026.3	0.134925
setd7	0.664838	1.10081e-11	2.77618e-10	9.55655	1867.57	0.0978758
fbp1a	-0.996134	1.11872e-11	2.81553e-10	9.55044	440.018	0.146699
mrpl46	0.826281	1.15295e-11	2.89568e-10	9.53825	2071.97	0.121763
pdlim7	-1.14141	1.16555e-11	2.92132e-10	9.53442	268.754	0.16824
glula	-1.42253	1.1718e-11	2.92494e-10	9.53388	146932	0.2097
sec14l1	-0.979963	1.1705e-11	2.92494e-10	9.53388	2309.44	0.144456
sdcbp2	1.04406	1.23304e-11	3.07151e-10	9.51265	58864.8	0.154076
camsap1a	1.72516	1.3556e-11	3.3699e-10	9.47238	236.274	0.255104
psmd4b	0.713286	1.36016e-11	3.37437e-10	9.47181	5190.59	0.105483
cluha	0.936548	1.38027e-11	3.4173e-10	9.46632	5681.94	0.138543
wdr43	0.678781	1.42711e-11	3.5261e-10	9.45271	7640.19	0.100484
acot9.2	-1.26461	1.43875e-11	3.54766e-10	9.45006	267.635	0.18724
nfil3-6	1.55405	1.47531e-11	3.63046e-10	9.44004	2204.11	0.230219
hhat	-1.17554	1.52401e-11	3.74273e-10	9.42681	151.918	0.174267
pald1a	0.88996	1.54197e-11	3.77922e-10	9.4226	23681.7	0.131965
ada2a	-0.990556	1.54544e-11	3.78013e-10	9.42249	3932.79	0.146889
wdr3	0.803951	1.57497e-11	3.84463e-10	9.41515	5085.89	0.119266
nip7	0.906109	1.68993e-11	4.11701e-10	9.38542	1754.2	0.134626
ncl	0.609591	1.69852e-11	4.12969e-10	9.38408	31656.1	0.0905803
abt1	0.912069	1.73569e-11	4.21163e-10	9.37555	1668.1	0.13559
zgc:136439	-0.894557	1.76384e-11	4.27144e-10	9.36943	2675.12	0.133033
si:ch211-222k6.3	-0.968933	1.86694e-11	4.51214e-10	9.34562	1374.17	0.144271
gpr34a	-1.03743	1.87279e-11	4.51732e-10	9.34512	1651.45	0.154481
LOC562542	-1.08231	1.95401e-11	4.7039e-10	9.32754	9607.62	0.161312
tufm	0.885095	1.98389e-11	4.76643e-10	9.32181	10991.8	0.131962
lrpprc	0.996669	2.02864e-11	4.86434e-10	9.31298	5530.93	0.148669
renbp	-0.823762	2.04935e-11	4.88725e-10	9.31094	3444.07	0.122904
pon3.1	-2.1263	2.05087e-11	4.88725e-10	9.31094	206.2	0.317247
fuca2	-0.834993	2.05405e-11	4.88725e-10	9.31094	25511.3	0.124586
echdc2	1.14112	2.05424e-11	4.88725e-10	9.31094	6894.95	0.170262
agps	0.796112	2.08905e-11	4.96037e-10	9.30449	853.835	0.118829
timm10	1.07309	2.14097e-11	5.06391e-10	9.29551	3296.34	0.160256
sirt3	-1.60684	2.13905e-11	5.06391e-10	9.29551	231.761	0.239964
mrps2	0.802179	2.15253e-11	5.0814e-10	9.29402	2543.74	0.119813
stambpb	-1.38988	2.22399e-11	5.23993e-10	9.28067	208.586	0.207738
gnai2a	0.7485	2.39879e-11	5.64087e-10	9.24865	49757.8	0.11206
tmem110l	-1.07186	2.42637e-11	5.69472e-10	9.24453	661.932	0.160513
akap1b	0.786035	2.43117e-11	5.69501e-10	9.24451	2933.93	0.117715
gmds	0.723863	2.45362e-11	5.73658e-10	9.24135	2163.38	0.108426
serinc1	-0.865503	2.5971e-11	6.0509e-10	9.21818	4835.85	0.129804
sars1	0.879102	2.598e-11	6.0509e-10	9.21818	5528.08	0.131844
mfsd10	0.817577	2.62191e-11	6.09494e-10	9.21503	2266.77	0.122642
slc38a6	-1.11197	2.68684e-11	6.23399e-10	9.20523	5099.79	0.166893
stard10	-2.01718	2.71591e-11	6.28944e-10	9.20139	486.47	0.302825
jam2a	-1.63695	2.93526e-11	6.78451e-10	9.16848	163.439	0.246167
mrpl45	0.642661	3.07614e-11	7.09668e-10	9.14894	2683.82	0.0967444
utp15	0.644085	3.24884e-11	7.48092e-10	9.12604	2985.91	0.0970763
tes	1.12397	3.26692e-11	7.50836e-10	9.12445	2789.27	0.169426
vdac2	0.588467	3.38135e-11	7.75674e-10	9.11032	23504.9	0.0887726
fuca1.2	-0.695437	3.44409e-11	7.88579e-10	9.10315	4724.78	0.104952
trip10a	-1.29782	3.48432e-11	7.96296e-10	9.09893	2556	0.195912
ssb	0.981276	3.49182e-11	7.96515e-10	9.09881	8531.88	0.148136
h3f3c	-0.531501	3.74107e-11	8.51774e-10	9.06968	17479.5	0.0803602
tbxas1	-1.01386	3.88552e-11	8.83014e-10	9.05403	2186.46	0.153421
hccsb	0.773285	4.01001e-11	9.09607e-10	9.04115	4546.38	0.117099
selenoj	-0.88228	4.47162e-11	1.01243e-09	8.99463	2524.89	0.133932
mkrn1	-0.872127	4.62831e-11	1.04596e-09	8.98048	735.692	0.132493
mrpl41	0.941981	4.67961e-11	1.0556e-09	8.9765	744.607	0.143141
slc25a12	0.766734	4.84118e-11	1.09003e-09	8.96256	4744.93	0.1166
them4	0.894042	4.88394e-11	1.09763e-09	8.95955	426.85	0.135988
ttc26	1.43258	5.22809e-11	1.17281e-09	8.93077	344.804	0.218238
psmb7	0.688332	5.25137e-11	1.17586e-09	8.92964	15586.5	0.104871
fam210ab	0.976931	5.3185e-11	1.18871e-09	8.92492	953.6	0.148883
ppp1r14bb	-0.998727	5.34906e-11	1.19335e-09	8.92323	3995.76	0.152225
ube2l3b	0.655117	5.47889e-11	1.21813e-09	8.91431	6964.37	0.0999064
napba	-1.28038	5.48012e-11	1.21813e-09	8.91431	302.175	0.19526
xaf1	-1.70022	5.50614e-11	1.22168e-09	8.91304	1048.39	0.259316
elp5	0.82543	5.91727e-11	1.31051e-09	8.88256	753.939	0.126101
b3gnt2b	1.07424	5.9562e-11	1.31674e-09	8.8805	3807.94	0.164135
exoc6b	-0.860978	6.05977e-11	1.33721e-09	8.8738	3778.25	0.131603
ppp2cb	0.444957	6.08384e-11	1.34009e-09	8.87286	12292.6	0.0680189
zgc:110591	-0.590916	6.2627e-11	1.377e-09	8.86107	13280.7	0.090391
glo1	0.986511	6.54762e-11	1.43706e-09	8.84253	14267.3	0.151058
gapdhs	0.848852	6.58879e-11	1.44349e-09	8.84059	181706	0.129998
dennd2db	-2.11982	6.61353e-11	1.44631e-09	8.83974	367.846	0.324669
atp2a2b	0.789684	6.76227e-11	1.47619e-09	8.83086	17256.4	0.121009
prmt7	0.708965	7.06929e-11	1.54045e-09	8.81235	2076.7	0.108751
cd164	1.0344	7.21696e-11	1.56982e-09	8.80415	3997.73	0.158746
ap1s1	0.624142	7.24325e-11	1.57273e-09	8.80335	8259.28	0.0957929
pam16	0.825985	7.28692e-11	1.57939e-09	8.80151	1496.57	0.126789
abcg2a	-1.10076	7.63556e-11	1.65202e-09	8.78198	30431	0.16915
mrps24	0.765903	7.80244e-11	1.68513e-09	8.77337	1848.89	0.117752
polr1e	0.755212	7.95978e-11	1.71607e-09	8.76546	1754.93	0.116162
iars1	0.662785	8.40273e-11	1.80837e-09	8.74271	4881.16	0.102074
rdh12l	1.20273	8.48899e-11	1.82371e-09	8.73904	1983.73	0.185272
psmd7	0.722425	8.67597e-11	1.8606e-09	8.73035	11816.6	0.111341
pdss1	0.751535	8.69689e-11	1.86181e-09	8.73007	3461.91	0.115834
tmem161b	0.842161	8.89805e-11	1.90153e-09	8.7209	3921.26	0.129871
mrpl43	0.863485	8.98207e-11	1.91612e-09	8.71758	2518.69	0.133189
nop58	0.851351	9.54247e-11	2.03211e-09	8.69205	12369.6	0.131503
hsp90aa1.2	1.39261	9.72888e-11	2.06819e-09	8.68441	9397.62	0.215205
hsp90aa1.1	2.38159	9.7904e-11	2.07765e-09	8.68243	447.02	0.368089
mapre1b	0.618359	9.89324e-11	2.09582e-09	8.67865	11750.8	0.0955943
b2m	-1.17279	1.07482e-10	2.27298e-09	8.6434	506.356	0.181658
uqcrc2b	0.625313	1.13245e-10	2.3907e-09	8.62148	12874.1	0.0969759
mafaa	-1.34139	1.15196e-10	2.42768e-09	8.61481	15418.2	0.208112
cry3a	-1.1215	1.20445e-10	2.53393e-09	8.59621	10658.3	0.174179
2001-03-01	0.74547	1.22491e-10	2.57253e-09	8.58964	6269.8	0.115824
capn5a	-1.28308	1.23014e-10	2.57484e-09	8.58925	698.12	0.199374
nol4lb	-1.25418	1.23024e-10	2.57484e-09	8.58925	348.735	0.194882
lipg	-1.14455	1.23405e-10	2.57838e-09	8.58865	1140.76	0.177861
ppp2r1bb	0.825498	1.25601e-10	2.61978e-09	8.58174	9589.33	0.128334
tnpo2	0.797059	1.27928e-10	2.66375e-09	8.57451	4049.93	0.123967
epd	-1.32771	1.37189e-10	2.84912e-09	8.54529	154.769	0.206842
mrto4	1.06822	1.37299e-10	2.84912e-09	8.54529	3793.6	0.16642
foxo3b	-1.05857	1.37792e-10	2.85449e-09	8.54447	3734.12	0.16493
polr3h	0.673552	1.3935e-10	2.88187e-09	8.54033	1916.93	0.10497
agap2	-0.666458	1.40729e-10	2.90546e-09	8.53679	2844.76	0.103889
nccrp1	1.10037	1.41581e-10	2.9181e-09	8.5349	10906.7	0.171552
mrpl47	0.812361	1.47618e-10	3.03738e-09	8.5175	3100.6	0.126777
inpp4ab	-1.71183	1.49815e-10	3.0774e-09	8.51182	257.188	0.267241
gpd1a	-1.21869	1.5541e-10	3.18695e-09	8.49663	21013.1	0.190422
abcd3b	0.854864	1.57959e-10	3.23377e-09	8.49029	1098.9	0.133625
flrt3	-1.48126	1.61989e-10	3.31072e-09	8.48008	506.15	0.231677
strap	0.552573	1.62868e-10	3.32288e-09	8.47849	3051.55	0.0864367
scarb1	-1.03969	1.6313e-10	3.32288e-09	8.47849	658.163	0.162641
psma6b	0.757217	1.68667e-10	3.42572e-09	8.46525	4115.97	0.118547
dnajc11a	0.772343	1.68741e-10	3.42572e-09	8.46525	4682.55	0.120917
arg2	4.15522	1.71806e-10	3.48214e-09	8.45815	1845.26	0.650816
nr1d2a	-1.36443	1.74551e-10	3.53191e-09	8.45199	7722.22	0.213787
tomm34	0.718778	1.75747e-10	3.5502e-09	8.44975	1540.4	0.112641
bcam	-1.62283	1.77623e-10	3.58216e-09	8.44585	2048.64	0.25438
hyi	-0.850347	1.7959e-10	3.61585e-09	8.44179	850.558	0.133328
smim14	-1.34096	1.80617e-10	3.62947e-09	8.44016	943.916	0.210282
tpcn3	-0.942823	1.80863e-10	3.62947e-09	8.44016	4060.95	0.147853
si:dkey-56f14.4	-1.72724	1.82276e-10	3.65181e-09	8.43749	436.681	0.270915
prelid1b	0.869991	1.83684e-10	3.67399e-09	8.43486	523.779	0.136482
slc16a9a	-1.23307	1.89175e-10	3.77761e-09	8.42278	10761.6	0.193579
psmc4	0.644998	1.955e-10	3.89751e-09	8.40921	12966.5	0.101338
nt5e	-1.60473	1.96635e-10	3.91375e-09	8.40741	139.18	0.25216
stab1	-1.11266	1.99295e-10	3.96022e-09	8.40228	8114.23	0.174895
esf1	0.750074	2.02033e-10	4.00809e-09	8.39706	1513.32	0.11794
agpat5	0.720903	2.058e-10	4.07619e-09	8.38975	8487.95	0.113404
cmbl	-1.14492	2.06653e-10	4.08643e-09	8.38866	595.657	0.180124
ak4	-1.16718	2.104e-10	4.15378e-09	8.38156	3145.9	0.183705
tcf7l1a	-1.18172	2.12967e-10	4.19765e-09	8.37699	886.406	0.186048
snx11	-0.765449	2.13389e-10	4.19919e-09	8.37683	3614.05	0.120517
atf7ip	-0.793162	2.15045e-10	4.22494e-09	8.37418	6871.82	0.124904
mpp1	-0.874033	2.1745e-10	4.26532e-09	8.37005	42766.7	0.137676
wdr55	0.878353	2.19582e-10	4.3002e-09	8.36651	646.195	0.138389
stk10	0.823802	2.21812e-10	4.3369e-09	8.36282	7977.04	0.129826
msna	0.913854	2.23477e-10	4.36245e-09	8.36027	42211.7	0.144044
tango2	0.75856	2.24555e-10	4.37648e-09	8.35888	1975.77	0.11958
psmb3	0.727515	2.26523e-10	4.40779e-09	8.35578	10315.1	0.11471
adgrg6	-2.56583	2.27339e-10	4.41661e-09	8.35491	510.198	0.404601
polr1b	0.835311	2.29425e-10	4.45005e-09	8.35164	1766.77	0.131748
bzw2	-1.39396	2.31214e-10	4.47762e-09	8.34895	24258.9	0.219902
naa15a	0.611436	2.50586e-10	4.84505e-09	8.3147	7426.73	0.096645
zgc:110239	-0.568815	2.55593e-10	4.93405e-09	8.3068	25017.7	0.0899517
dtnbp1a	-0.616614	2.57512e-10	4.96321e-09	8.30424	4793.71	0.0975283
sdhdb	0.643902	2.63669e-10	5.07282e-09	8.29475	7335.12	0.101903
crot	-0.959365	2.64031e-10	5.07282e-09	8.29475	2195.91	0.151833
aatf	0.698173	2.87713e-10	5.51911e-09	8.25813	1223.89	0.110729
gfer	0.83291	3.05851e-10	5.85782e-09	8.23226	1093.59	0.132296
entpd3	-4.156	3.15182e-10	6.01944e-09	8.22044	19.3528	0.660614
slc6a16b	0.847572	3.15278e-10	6.01944e-09	8.22044	3400.29	0.134726
si:dkey-44g23.5	1.02821	3.23643e-10	6.16948e-09	8.20975	721.056	0.163546
tpp1	-0.606741	3.24501e-10	6.17617e-09	8.20928	22346.3	0.0965135
pglyrp2	3.65747	3.26641e-10	6.20719e-09	8.2071	49.2039	0.581882
ddx27	0.601191	3.27422e-10	6.21063e-09	8.20686	1635.76	0.0956517
dcaf13	0.757538	3.27841e-10	6.21063e-09	8.20686	3028.16	0.120531
kidins220b	-0.938707	3.32573e-10	6.29049e-09	8.20132	3561.79	0.149409
atp6v1c1a	0.598293	3.34958e-10	6.31598e-09	8.19956	17862.5	0.0952442
eif2s1a	0.864683	3.34602e-10	6.31598e-09	8.19956	4466.35	0.137648
pfkfb4b	-0.654039	3.51051e-10	6.6092e-09	8.17985	8661.75	0.10424
acp2	-0.718641	3.60689e-10	6.78018e-09	8.16876	2587.5	0.114613
cyc1	0.703108	3.62078e-10	6.7958e-09	8.16776	17770.8	0.112146
pmt	1.80879	3.66767e-10	6.87322e-09	8.16284	146.477	0.288596
mpv17l2	0.937965	3.68666e-10	6.89819e-09	8.16126	2132.71	0.149673
psmd11a	0.631272	3.73483e-10	6.97761e-09	8.15629	7155.02	0.100766
slc43a1a	0.793466	3.74433e-10	6.98464e-09	8.15586	2942.88	0.126664
cpdp	-0.624509	3.76209e-10	7.00704e-09	8.15447	1865.59	0.0997046
rida	-0.86259	3.81788e-10	7.10009e-09	8.14874	2897.87	0.137765
dnajc2	0.824906	3.87263e-10	7.18321e-09	8.14368	2053.03	0.131794
psmd11b	0.775709	3.87437e-10	7.18321e-09	8.14368	7588.74	0.123935
slc22a23	-1.16221	4.11964e-10	7.62635e-09	8.11768	1218.43	0.185971
lyrm7	1.04284	4.12722e-10	7.62879e-09	8.11754	701.682	0.166878
skib	-1.38908	4.14611e-10	7.65208e-09	8.11622	263.983	0.222309
polr3e	0.537482	4.23254e-10	7.79978e-09	8.10792	4098.51	0.0860633
zgc:101562	-1.10763	4.28661e-10	7.88749e-09	8.10306	331.386	0.177413
rbp7b	4.60591	4.29823e-10	7.89694e-09	8.10254	40.7719	0.737796
tnfsf12	-0.741136	4.31669e-10	7.91892e-09	8.10133	25939.8	0.118731
sertad2b	-0.962486	4.33839e-10	7.94676e-09	8.09981	906.619	0.154211
actr2b	-0.656669	4.35808e-10	7.97084e-09	8.0985	3474.28	0.105225
ccdc9	0.529002	4.42304e-10	8.06542e-09	8.09337	1727.2	0.0847988
pfdn1	0.587918	4.41812e-10	8.06542e-09	8.09337	3497.72	0.0942404
oxa1l	0.641235	4.46547e-10	8.13063e-09	8.08988	2346.18	0.102814
xpot	0.593161	4.51808e-10	8.21414e-09	8.08544	5011.73	0.0951342
mrps36	0.705911	4.5494e-10	8.25876e-09	8.08308	5479.3	0.113237
rac1a	-0.55332	4.56699e-10	8.27835e-09	8.08206	6541.43	0.0887683
LOC100003647	5.57846	4.58616e-10	8.30075e-09	8.08088	580.478	0.895039
dennd5b	-1.48622	4.84909e-10	8.76362e-09	8.05732	1847.69	0.238792
rrs1	0.894871	4.87314e-10	8.79403e-09	8.05581	3484.51	0.143797
rpia	0.966094	5.23948e-10	9.44115e-09	8.02498	1243.78	0.155527
dcun1d4	-1.03142	5.39891e-10	9.71405e-09	8.0126	280.834	0.166169
lpcat1	-0.880274	5.5973e-10	1.00562e-08	7.99757	723.733	0.141948
bhlhe40	-0.944103	5.79002e-10	1.03871e-08	7.98351	8869.65	0.152372
ddx18	0.634456	5.91339e-10	1.05928e-08	7.97499	4774.59	0.102452
trmu	0.668222	6.2973e-10	1.12639e-08	7.94831	862.914	0.108077
srd5a2a	0.831352	6.37293e-10	1.13825e-08	7.94376	427.246	0.134503
egr2b	-2.24981	6.426e-10	1.14605e-08	7.9408	667.503	0.36407
nrp2b	-1.72897	6.50727e-10	1.15885e-08	7.93597	203.6	0.279876
crls1	0.725564	6.66988e-10	1.18607e-08	7.92589	994.75	0.117524
me2	-0.776943	6.73945e-10	1.19669e-08	7.92202	6012.25	0.12588
atad1b	0.877966	6.75058e-10	1.19693e-08	7.92193	2756.69	0.142254
ptger2a	1.82611	6.76199e-10	1.19721e-08	7.92183	321.062	0.295892
tmem39b	-0.628959	6.84474e-10	1.2101e-08	7.91718	1378.77	0.101944
krr1	0.802805	6.87808e-10	1.21423e-08	7.9157	1549.14	0.130138
psme3	0.793421	6.94108e-10	1.22181e-08	7.913	5299.51	0.128647
dhtkd1	1.02354	6.93724e-10	1.22181e-08	7.913	475.965	0.165957
triap1	0.874273	7.0404e-10	1.23751e-08	7.90745	866.193	0.141808
tnfsf10	-1.45109	7.11013e-10	1.24796e-08	7.9038	1056.57	0.235429
ptges	2.46974	7.30408e-10	1.28016e-08	7.89274	67.1357	0.400973
wars1	0.826954	7.33072e-10	1.28298e-08	7.89178	2338.95	0.134272
hspb1	2.12748	7.37186e-10	1.28833e-08	7.88997	353.414	0.345489
nop2	0.56625	7.47443e-10	1.30438e-08	7.88459	5276.65	0.0919879
ets1	1.35155	7.49258e-10	1.30568e-08	7.88416	1474.43	0.219574
march8	-1.30872	7.62541e-10	1.32693e-08	7.87715	2502.8	0.212712
prkab1b	0.646703	7.75362e-10	1.34732e-08	7.87053	10286.6	0.105157
zgc:101783	-0.723707	7.87792e-10	1.36697e-08	7.86424	928.521	0.117726
cdkn1ba	-0.598763	7.99785e-10	1.3858e-08	7.8583	1564.94	0.0974396
tamm41	0.670533	8.05333e-10	1.39343e-08	7.85591	904.477	0.109138
lmcd1	-0.672014	8.16409e-10	1.41059e-08	7.8506	3037.9	0.109418
rars1	0.822713	8.33475e-10	1.43804e-08	7.84223	9529.49	0.134027
raf1a	-0.913877	8.35407e-10	1.43933e-08	7.84184	574.862	0.148887
nol10	0.623601	8.45457e-10	1.45459e-08	7.83726	3860.55	0.101627
sh3bp5b	2.64662	8.51697e-10	1.46326e-08	7.83468	313.687	0.431398
polr3d	0.784544	8.62524e-10	1.47978e-08	7.8298	738.088	0.127922
wasf2	-0.501431	8.66759e-10	1.48495e-08	7.82829	7204.6	0.0817702
si:ch73-380l3.2	-1.73564	8.73174e-10	1.49384e-08	7.8257	225.775	0.283091
scarb2a	-0.951866	8.85929e-10	1.51353e-08	7.82001	8218.15	0.155313
pfdn6	0.812896	8.95198e-10	1.52723e-08	7.8161	2126.6	0.132673
ccdc59	0.792165	9.13584e-10	1.55641e-08	7.80787	677.88	0.129358
vegfab	3.04593	9.18399e-10	1.56243e-08	7.8062	45.9905	0.497459
si:ch211-133n4.4	-1.12947	9.6515e-10	1.63968e-08	7.78524	572.069	0.184703
si:busm1-266f07.2	-2.22164	9.80725e-10	1.66382e-08	7.77889	426.06	0.363458
gimap4	1.19935	9.98396e-10	1.69144e-08	7.77174	602.048	0.196303
tmx1	0.65273	1.02122e-09	1.72771e-08	7.76253	8087.47	0.106899
ssbp4	-0.826667	1.06643e-09	1.80169e-08	7.74432	896.933	0.135538
tmem59	-0.605689	1.11026e-09	1.87187e-08	7.72772	7842.7	0.0994123
asb8	-0.537654	1.11104e-09	1.87187e-08	7.72772	2499.64	0.0882473
pyroxd2	-1.16233	1.1328e-09	1.90589e-08	7.7199	4716.45	0.190875
gnl3l	0.777434	1.13768e-09	1.9063e-08	7.71981	1853.5	0.127683
nbr1a	-0.995373	1.13864e-09	1.9063e-08	7.71981	1006.71	0.16348
ptchd4	4.53506	1.14087e-09	1.9063e-08	7.71981	39.196	0.744877
hsd17b10	0.906504	1.13733e-09	1.9063e-08	7.71981	3001.44	0.14888
klhdc4	0.698516	1.14022e-09	1.9063e-08	7.71981	1121	0.114728
tomm7	0.774673	1.15389e-09	1.92541e-08	7.71548	2211.26	0.127277
smyd5	1.13237	1.18746e-09	1.97872e-08	7.70362	684.034	0.186185
uqcrc1	0.591135	1.2e-09	1.99689e-08	7.69965	23406.1	0.0972223
cox5aa	0.717112	1.23625e-09	2.0544e-08	7.68731	16047.6	0.118034
dap3	0.775273	1.24644e-09	2.06851e-08	7.68434	4282.94	0.127635
sufu	-0.70992	1.25253e-09	2.07579e-08	7.68282	1318.33	0.116891
napgb	-0.933379	1.26321e-09	2.09065e-08	7.67972	895.13	0.153718
idh3g	0.598524	1.30594e-09	2.15843e-08	7.66586	3815	0.0986579
nop16	0.825023	1.36375e-09	2.25093e-08	7.64764	3030.08	0.136149
si:ch211-158d24.4	-1.07006	1.36666e-09	2.25267e-08	7.6473	1007.85	0.176596
mef2d	-0.866882	1.42033e-09	2.33797e-08	7.63116	1715.23	0.143212
hspd1	1.06941	1.43293e-09	2.35294e-08	7.62839	13678.6	0.176712
csk	-0.633415	1.43328e-09	2.35294e-08	7.62839	10374.2	0.104667
atpaf1	0.798522	1.46254e-09	2.39773e-08	7.6202	2203.51	0.132021
brf1a	0.75587	1.53251e-09	2.50907e-08	7.60049	523.522	0.125125
ubqln4	0.542897	1.56524e-09	2.55922e-08	7.59189	10422.8	0.0899208
get4	0.532916	1.56807e-09	2.56041e-08	7.59169	3047.44	0.0882721
si:ch211-140m22.7	-1.09095	1.57674e-09	2.57112e-08	7.58988	245.414	0.180731
emc3	0.69569	1.60184e-09	2.60855e-08	7.5836	5544.44	0.115299
hmgn6	-0.54606	1.78552e-09	2.90379e-08	7.53703	6857.14	0.0907648
nifk	0.904614	1.79017e-09	2.90747e-08	7.53648	2736.44	0.150373
ptprdb	-1.87645	1.8481e-09	2.99358e-08	7.52381	181.039	0.312189
selenou1a	-0.61465	1.84687e-09	2.99358e-08	7.52381	2372.73	0.102259
abcf1	0.906845	1.86824e-09	3.02218e-08	7.51968	7489.05	0.150918
phykpl	-1.30592	1.88543e-09	3.04595e-08	7.51628	126.246	0.217385
cryl1	-0.548533	1.94299e-09	3.13478e-08	7.50379	3886.79	0.0913841
ugt5b4	-0.872105	1.97607e-09	3.18394e-08	7.49704	1219.48	0.145357
gpr157	-0.907452	2.07973e-09	3.34653e-08	7.47541	679.243	0.151458
pecam1	-1.40405	2.10483e-09	3.38244e-08	7.47077	222.895	0.234419
slc43a3b	-1.62086	2.11892e-09	3.4006e-08	7.46844	3405.12	0.270665
adkb	0.713593	2.182e-09	3.49723e-08	7.45628	3139.9	0.119257
ms4a17a.11	0.86536	2.19666e-09	3.51609e-08	7.45394	8737.87	0.144647
fcer1g	-0.810801	2.20411e-09	3.52339e-08	7.45304	3275.09	0.13554
ephx2	1.1666	2.21454e-09	3.53543e-08	7.45156	9164.2	0.195044
pparg	-0.931057	2.24652e-09	3.58179e-08	7.4459	2001.56	0.155724
paox1	-0.620123	2.28902e-09	3.64478e-08	7.43833	12097.5	0.103772
fryl	0.609801	2.39598e-09	3.81011e-08	7.41906	1455.17	0.102172
cldni	1.99491	2.4296e-09	3.85848e-08	7.41358	873.748	0.334374
nsa2	-0.667118	2.43273e-09	3.85848e-08	7.41358	11517.9	0.111822
isca2	-0.658995	2.47113e-09	3.91428e-08	7.40735	1575.76	0.110507
arhgap17b	-0.724711	2.47794e-09	3.91998e-08	7.40672	8303.1	0.121537
galk1	-0.486885	2.51187e-09	3.9685e-08	7.40137	10016.6	0.0816827
cmtm7	0.94272	2.53355e-09	3.99757e-08	7.3982	2047.11	0.158194
uqcc3	-0.680666	2.57942e-09	4.06467e-08	7.39097	619.885	0.114276
med30	-0.729782	2.58921e-09	4.07482e-08	7.38989	635.717	0.122535
chchd4a	1.19153	2.60887e-09	4.10048e-08	7.38717	1468.65	0.200106
mvb12ba	-1.08098	2.61279e-09	4.10134e-08	7.38707	865.872	0.181547
nt5dc2	-1.1681	2.62683e-09	4.11807e-08	7.38531	6286.97	0.196208
miga1	0.567905	2.71686e-09	4.25374e-08	7.37123	1083.59	0.0954807
znrd1	0.939403	2.73309e-09	4.27365e-08	7.3692	576.961	0.157966
si:ch211-262n1.4	-1.21073	2.75424e-09	4.30121e-08	7.36641	775.842	0.203635
rln3a	7.53058	2.77683e-09	4.3302e-08	7.36349	15.9808	1.26686
abcc4	1.03179	2.77992e-09	4.3302e-08	7.36349	6961.06	0.173583
zgc:193725	-0.740125	2.85148e-09	4.436e-08	7.35301	2459.75	0.124602
arsk	-0.812986	3.00729e-09	4.67243e-08	7.33046	704.376	0.137069
sesn1	-1.3966	3.05236e-09	4.73641e-08	7.32455	7044.31	0.235564
mphosph10	0.754851	3.08025e-09	4.77361e-08	7.32115	2696.07	0.127352
rhot1a	0.66879	3.09391e-09	4.78867e-08	7.31978	3439.1	0.112847
klhl6	-0.957742	3.23458e-09	5.00005e-08	7.30103	1948.8	0.161802
jag1b	-1.20337	3.37075e-09	5.20394e-08	7.28367	286.201	0.203532
rpl7l1	0.630021	3.4019e-09	5.24539e-08	7.28022	5677.59	0.106586
capn2b	-0.772923	3.42975e-09	5.28164e-08	7.27723	4097.75	0.130792
sdhaf2	0.957098	3.44591e-09	5.29983e-08	7.27574	1273.76	0.161978
fzr1a	-0.63204	3.46768e-09	5.32658e-08	7.27355	2883.34	0.106985
thy1	3.73381	3.50027e-09	5.36987e-08	7.27004	2470.06	0.632182
sparcl1	-1.80697	3.6286e-09	5.55975e-08	7.25495	142.226	0.30625
slc6a9	1.33155	3.63752e-09	5.56641e-08	7.25442	227.126	0.225691
sdad1	0.611299	3.68243e-09	5.62806e-08	7.24964	2148.03	0.103648
nhp2	0.820907	3.71886e-09	5.67662e-08	7.24591	4994.37	0.139226
bola3	0.702254	3.78961e-09	5.77015e-08	7.23881	1443.43	0.119165
fam214a	-1.65616	3.78785e-09	5.77015e-08	7.23881	494.659	0.28103
tmod2	0.82846	3.84934e-09	5.85379e-08	7.23256	784.54	0.140642
reep5	0.770066	3.89659e-09	5.91826e-08	7.22781	18551.9	0.130774
dldh	0.582799	3.9227e-09	5.95049e-08	7.22545	8845.63	0.0989906
cdc42se2	-1.59418	4.03572e-09	6.11431e-08	7.21365	163.276	0.270994
pak1ip1	0.686755	4.04581e-09	6.12199e-08	7.21311	2345.04	0.116749
acp6	0.715231	4.05956e-09	6.13517e-08	7.21217	4358.9	0.121602
chst2a	-0.742393	4.23008e-09	6.38496e-08	7.19484	648.963	0.126366
mrps16	0.862967	4.25658e-09	6.41701e-08	7.19267	1515.24	0.146915
camk1gb	-1.64745	4.36176e-09	6.56743e-08	7.1826	83.1794	0.280663
pabpc1b	-0.721435	4.37317e-09	6.5765e-08	7.18201	3672.98	0.122914
cdc34a	-0.556332	4.38731e-09	6.58961e-08	7.18114	3385.06	0.0947935
igf1ra	-1.28241	4.40742e-09	6.61167e-08	7.17969	186.244	0.218538
polr1c	0.718535	4.45275e-09	6.67146e-08	7.17578	1506.37	0.122483
wdr12	0.634145	4.47823e-09	6.70138e-08	7.17384	1623.97	0.108115
gpsm2	-0.65818	4.51146e-09	6.73101e-08	7.17192	1202.69	0.112236
ppa1b	0.951463	4.50396e-09	6.73101e-08	7.17192	5447.81	0.16224
mthfd1l	1.56555	4.5146e-09	6.73101e-08	7.17192	964.303	0.26697
mrpl38	0.724015	4.61658e-09	6.87463e-08	7.16275	2980.95	0.123543
inhbb	-2.14353	4.73447e-09	7.033e-08	7.15286	890.073	0.366025
dnajc5gb	0.574913	4.73256e-09	7.033e-08	7.15286	951.895	0.0981699
lap3	0.870729	4.76741e-09	7.0733e-08	7.15038	2958.45	0.148713
ide	0.61952	4.79725e-09	7.10891e-08	7.1482	5169.63	0.105827
stoml2	0.850825	4.86922e-09	7.2068e-08	7.14226	2384.22	0.145401
urb2	0.745641	4.91726e-09	7.26907e-08	7.13852	1527.28	0.127461
tmem41b	0.772751	5.08255e-09	7.49523e-08	7.12522	867.483	0.13222
zgc:85777	-0.483626	5.07862e-09	7.49523e-08	7.12522	4893.55	0.0827478
ilf3b	0.664173	5.38884e-09	7.9373e-08	7.10033	15970.2	0.113832
rgs18	-0.717832	5.48036e-09	8.06235e-08	7.09354	5028.88	0.123087
kif7	2.25084	5.5046e-09	8.08824e-08	7.09215	124.007	0.386003
mmp13a	2.69779	5.53957e-09	8.12982e-08	7.08992	2194.85	0.462735
si:dkey-58f10.10	-0.774085	5.57169e-09	8.16712e-08	7.08793	891.293	0.132796
psmc1b	0.576922	5.62088e-09	8.22932e-08	7.08464	5156.26	0.0989971
dapk1	-0.960288	5.6316e-09	8.23512e-08	7.08433	2185.33	0.16479
sema4e	5.21995	5.81176e-09	8.48837e-08	7.07118	451.176	0.896578
pdap1a	0.597808	5.90695e-09	8.61707e-08	7.06464	6002.23	0.102727
srprb	0.664834	5.97333e-09	8.70349e-08	7.06031	3391.75	0.114282
hif1al	-0.547101	5.98761e-09	8.71387e-08	7.05979	12703.1	0.0940504
sardh	-1.48485	6.01586e-09	8.74454e-08	7.05826	204.694	0.25529
ptk2aa	-0.967132	6.04617e-09	8.77812e-08	7.0566	887.419	0.166303
zfhx3	-1.23168	6.14104e-09	8.89477e-08	7.05087	817.215	0.211888
dnajb9a	-0.885812	6.14113e-09	8.89477e-08	7.05087	450.034	0.152388
dnttip2	0.739218	6.15045e-09	8.8977e-08	7.05072	4690.85	0.127175
wipi1	-1.188	6.28622e-09	9.08332e-08	7.04176	266.998	0.204511
ctsk	-0.961802	6.48044e-09	9.35287e-08	7.02905	36539.5	0.165718
znrf2b	-0.834297	6.58177e-09	9.48787e-08	7.02283	1897.81	0.143813
ngfrb	-0.913466	6.65581e-09	9.58327e-08	7.01849	3073.18	0.157511
polr2eb	0.597695	6.68355e-09	9.61184e-08	7.01719	3874.5	0.103074
rab5if	0.875356	6.82942e-09	9.81004e-08	7.00833	7659.29	0.151052
bag2	1.65364	7.19316e-09	1.03204e-07	6.9863	117.756	0.285783
f13a1b	0.532843	7.28235e-09	1.0436e-07	6.98146	53695.4	0.0921192
sdc2	-0.673535	7.37951e-09	1.05628e-07	6.97622	2597.43	0.116487
ndfip1l	-0.797019	7.40807e-09	1.05913e-07	6.97505	25908.9	0.137859
atp6v0ca	1.01951	7.58953e-09	1.0838e-07	6.96505	105333	0.176468
rbm19	0.714884	7.79903e-09	1.11241e-07	6.95373	1544.01	0.123838
tex2	1.2479	7.82496e-09	1.11481e-07	6.9528	1658.31	0.216192
ccdc24	1.51913	8.19588e-09	1.16629e-07	6.9332	159.027	0.263537
cox7a2a	0.747338	8.24325e-09	1.17166e-07	6.9312	9034.93	0.12967
dimt1l	0.860029	8.27125e-09	1.17427e-07	6.93023	641.214	0.149237
imp3	0.796326	8.28729e-09	1.17517e-07	6.9299	1403.63	0.138191
wdr41	-0.605613	8.34878e-09	1.18252e-07	6.92719	2434.02	0.105118
itpka	-0.671821	8.40857e-09	1.1896e-07	6.9246	2391.71	0.116634
eif2b3	0.570041	8.50794e-09	1.20227e-07	6.92	1820.74	0.0989986
eef1akmt1	0.992829	8.7043e-09	1.22859e-07	6.91059	1464.52	0.172539
adka	-0.820789	8.72734e-09	1.23041e-07	6.90995	4763.08	0.142652
gtf3aa	0.67316	9.18949e-09	1.29407e-07	6.88804	884.228	0.117172
hexa	-0.528269	9.21586e-09	1.29629e-07	6.8873	4839.73	0.0919598
id1	-0.811921	9.2727e-09	1.30278e-07	6.88513	5560.19	0.141363
prkacba	-0.652645	9.30261e-09	1.30547e-07	6.88423	1824.8	0.113642
npl	-1.46636	9.55936e-09	1.33996e-07	6.87291	12993	0.255536
saa	4.0946	9.57786e-09	1.34101e-07	6.87257	275.818	0.713589
pycard	-0.710201	9.72549e-09	1.36012e-07	6.86642	17432.3	0.123827
tprg1	1.07989	9.83304e-09	1.37358e-07	6.86215	2319.6	0.188344
gadd45ab	-1.25506	9.85913e-09	1.37565e-07	6.86149	2160.88	0.218914
setd3	0.686087	9.95379e-09	1.38727e-07	6.85784	3174.24	0.119704
acp1	0.801762	1.00351e-08	1.39699e-07	6.85481	2748.32	0.13992
pank2	-0.566822	1.00541e-08	1.39805e-07	6.85448	1568.5	0.0989251
gadd45bb	-1.45104	1.01815e-08	1.41414e-07	6.84951	7349.19	0.253339
uchl3	0.752316	1.02379e-08	1.42036e-07	6.8476	2868.73	0.131369
tlr1	-1.00869	1.0576e-08	1.46559e-07	6.83399	1089.85	0.176306
eif2b4	0.657211	1.06272e-08	1.47103e-07	6.83238	2850.05	0.114889
trmt2a	0.82935	1.08974e-08	1.50671e-07	6.82197	1306.47	0.145089
ctsba	-0.579844	1.10707e-08	1.52893e-07	6.81561	205993	0.101488
mrps26	0.674744	1.12032e-08	1.54548e-07	6.81094	2216.53	0.118139
zgc:113232	-1.24451	1.12991e-08	1.55695e-07	6.80773	703.02	0.217954
lygl1	1.12243	1.13762e-08	1.5658e-07	6.80526	58839.1	0.196613
tomm6	0.910395	1.13968e-08	1.56686e-07	6.80497	5163.42	0.15948
pinx1	0.594597	1.14419e-08	1.57129e-07	6.80374	2439.28	0.104172
adh5	-0.564687	1.14983e-08	1.57727e-07	6.80209	2887.57	0.0989464
coq5	0.720308	1.18877e-08	1.62884e-07	6.78812	1358.6	0.12634
fermt3b	1.03855	1.20662e-08	1.65145e-07	6.78213	3819.41	0.18224
glud1b	-0.777084	1.21029e-08	1.6546e-07	6.78131	32102.6	0.136372
rer1	0.54964	1.221e-08	1.66365e-07	6.77894	9660.33	0.0964827
pbxip1b	-0.959574	1.22093e-08	1.66365e-07	6.77894	482.993	0.168442
pip4p2	-1.04169	1.21984e-08	1.66365e-07	6.77894	313.089	0.182851
slc7a8a	-0.674087	1.22754e-08	1.67069e-07	6.7771	33740.5	0.118347
pdha1a	0.62918	1.25117e-08	1.70095e-07	6.76931	12655	0.110526
akt1	-1.02378	1.25372e-08	1.70251e-07	6.76891	444.291	0.179855
nfil3	1.79813	1.25814e-08	1.70662e-07	6.76786	228.796	0.315924
rab1ab	0.498191	1.28647e-08	1.74182e-07	6.759	22477.8	0.0875886
ece2b	-1.5097	1.28695e-08	1.74182e-07	6.759	414.859	0.265429
pitrm1	0.817482	1.33035e-08	1.79856e-07	6.74508	3854.83	0.143869
p2ry11	-0.847043	1.33847e-08	1.80752e-07	6.74292	841.711	0.149099
uqcrfs1	0.482808	1.37892e-08	1.8601e-07	6.73046	25032.2	0.0850615
myca	1.07503	1.38269e-08	1.86311e-07	6.72976	2008.79	0.189415
cope	0.539087	1.41485e-08	1.90434e-07	6.72026	9145.14	0.0950506
tsen2	1.00532	1.42482e-08	1.91564e-07	6.71769	257.761	0.177293
abhd12	-0.996032	1.43892e-08	1.93246e-07	6.71389	8707.9	0.175707
smpd1	-0.845823	1.44162e-08	1.93396e-07	6.71355	6840.67	0.149218
tmem59l	-1.31955	1.48485e-08	1.98976e-07	6.7012	358.861	0.232999
sar1ab	1.62496	1.54926e-08	2.07379e-07	6.68324	190.703	0.287298
psmd12	0.711621	1.56052e-08	2.08658e-07	6.68057	7016.08	0.125844
bxdc2	0.69575	1.56767e-08	2.09384e-07	6.67906	4490.92	0.123055
mdh1aa	-0.513474	1.57658e-08	2.10344e-07	6.67707	15380.2	0.0908319
surf6	0.874582	1.58104e-08	2.10708e-07	6.67632	1933.77	0.154724
mrpl24	0.752617	1.58343e-08	2.10795e-07	6.67614	1902.86	0.133153
gar1	0.735504	1.59241e-08	2.1176e-07	6.67416	2591.11	0.130148
btr16	-1.63307	1.62519e-08	2.15883e-07	6.66578	138.641	0.289151
kdm6bb	-1.09483	1.65318e-08	2.19362e-07	6.65884	1924.27	0.193952
psmc3	0.614439	1.65737e-08	2.19579e-07	6.65841	7385.58	0.108858
cyb5r1	-0.509831	1.65843e-08	2.19579e-07	6.65841	1741.8	0.0903265
st3gal4	-0.563798	1.67328e-08	2.21065e-07	6.65548	2775	0.0999149
aldh8a1	1.36274	1.67268e-08	2.21065e-07	6.65548	1266.92	0.241499
abce1	0.666532	1.74245e-08	2.29954e-07	6.63836	12988.1	0.118267
uqcc2	0.957799	1.75881e-08	2.31862e-07	6.63477	2290.54	0.169998
eif3m	0.461946	1.81897e-08	2.39275e-07	6.6211	7221.09	0.0820743
zfp36l1b	-1.40672	1.81778e-08	2.39275e-07	6.6211	21428.8	0.249927
zgc:162879	1.53926	1.83429e-08	2.41011e-07	6.61796	198.185	0.273552
eif1axb	0.575304	1.83612e-08	2.41011e-07	6.61796	9471.56	0.102244
spag1a	0.703206	1.87036e-08	2.45241e-07	6.61041	11844.2	0.125046
scly	0.979795	1.8923e-08	2.4785e-07	6.60581	245.764	0.174292
dnase2	-0.770174	1.9113e-08	2.5007e-07	6.60194	2667.34	0.137045
ube2g1b	0.528432	1.93538e-08	2.52949e-07	6.59697	4058.03	0.0940658
timm10b	0.788484	1.99365e-08	2.60286e-07	6.58455	1199.85	0.140486
hhex	-0.695906	2.00255e-08	2.61167e-07	6.58308	2104.67	0.124008
zcchc9	0.610092	2.05304e-08	2.67466e-07	6.57273	1861.05	0.1088
gnptab	0.671871	2.0567e-08	2.67657e-07	6.57242	7939.7	0.119824
dnase1l4.2	-0.876517	2.06377e-08	2.6829e-07	6.5714	340.488	0.156338
chchd1	0.966611	2.08275e-08	2.70388e-07	6.56801	2623.58	0.172456
clptm1	0.633535	2.08435e-08	2.70388e-07	6.56801	11105.5	0.113033
zgc:154055	-0.725882	2.10383e-08	2.7206e-07	6.56533	918.371	0.129547
cct6a	0.643266	2.10394e-08	2.7206e-07	6.56533	13396.6	0.114803
mbd3b	-1.00387	2.10387e-08	2.7206e-07	6.56533	344.155	0.179159
glod5	0.740767	2.11062e-08	2.72635e-07	6.56442	3174.1	0.132217
ccdc106a	-0.869776	2.11944e-08	2.73484e-07	6.56307	457.887	0.155263
pycr1a	-0.725389	2.13248e-08	2.74876e-07	6.56086	2086.08	0.129513
castor2	-0.810451	2.13625e-08	2.75071e-07	6.56056	1302.94	0.144708
si:dkey-28b4.7	-0.994102	2.18886e-08	2.8125e-07	6.55091	248.633	0.177633
ccdc47	0.660848	2.18876e-08	2.8125e-07	6.55091	9697.49	0.118085
pkma	0.66561	2.19246e-08	2.81416e-07	6.55065	73602.5	0.118942
tcnbb	1.69578	2.2214e-08	2.84831e-07	6.54541	1668.46	0.303153
cyb5b	0.794531	2.23036e-08	2.85678e-07	6.54412	5114.43	0.142055
dlg2	-1.71426	2.31581e-08	2.96311e-07	6.52825	108.775	0.306852
psmd14	0.612867	2.36212e-08	3.01921e-07	6.52011	7240.25	0.109771
slc7a5	0.939238	2.41924e-08	3.08897e-07	6.51019	529.715	0.168353
myh11a	1.29521	2.43663e-08	3.10791e-07	6.50753	412.451	0.23221
rab42b	1.02765	2.44383e-08	3.11383e-07	6.5067	166.735	0.184258
tlr4bb	-2.14418	2.47127e-08	3.14552e-07	6.50231	46.9642	0.384588
pbdc1	0.55631	2.48445e-08	3.15898e-07	6.50045	3632.35	0.099798
gstm.3	-1.03161	2.49021e-08	3.16301e-07	6.4999	319.811	0.185077
ier2b	-1.43374	2.59127e-08	3.28794e-07	6.48308	9151.64	0.257541
psmd2	0.608727	2.62545e-08	3.32785e-07	6.47784	8309.19	0.10939
traf4a	-1.38595	2.64391e-08	3.34776e-07	6.47525	1129.2	0.249114
naga	-0.78778	2.6562e-08	3.35984e-07	6.47368	43056.4	0.141618
mrm3a	0.803925	2.66244e-08	3.36423e-07	6.47311	426.707	0.144531
ube2h	-0.666831	2.66683e-08	3.36628e-07	6.47285	4010.08	0.11989
ubap2a	0.388871	2.72827e-08	3.44028e-07	6.46341	7377.24	0.0699656
si:ch211-106a19.1	-0.981953	2.74514e-08	3.45797e-07	6.46118	17687	0.176707
angptl4	-1.04883	2.76187e-08	3.47545e-07	6.45899	3375.39	0.188777
cxcr3.1	-2.2058	2.76477e-08	3.4755e-07	6.45898	71.7601	0.397033
ttc4	0.886182	2.79555e-08	3.51058e-07	6.45462	2220.43	0.159564
nap1l4a	1.07046	2.80341e-08	3.51682e-07	6.45385	6054.56	0.192762
klhl24a	-1.39888	2.82373e-08	3.53866e-07	6.45116	829.941	0.251959
palm1b	-1.14651	2.85034e-08	3.56469e-07	6.44798	1907.63	0.206564
arl5a	-0.644768	2.85023e-08	3.56469e-07	6.44798	2369.51	0.116166
si:dkey-13i19.8	0.642377	2.8773e-08	3.5947e-07	6.44434	5293.46	0.11577
zgc:64002	-1.26155	2.8935e-08	3.60828e-07	6.4427	398.53	0.227398
timm8a	0.998508	2.89409e-08	3.60828e-07	6.4427	1685.34	0.179985
fbxo7	-0.540121	2.91361e-08	3.6289e-07	6.44023	1257.68	0.0973796
letmd1	0.608482	2.9352e-08	3.65206e-07	6.43746	629.957	0.10973
si:dkey-251i10.3	0.665717	2.96623e-08	3.68691e-07	6.43334	2456.98	0.120091
mrpl48	0.719031	2.99138e-08	3.71437e-07	6.43011	1101.03	0.129744
socs1a	2.74676	3.0228e-08	3.74956e-07	6.42602	164.497	0.495796
ecsit	0.963806	3.02996e-08	3.75462e-07	6.42543	2488.59	0.173982
dap1b	-0.817988	3.12819e-08	3.87241e-07	6.41202	2579.99	0.147808
abr	-1.27512	3.17795e-08	3.93001e-07	6.40561	3967.22	0.230526
ahcyl1	0.571543	3.18231e-08	3.93141e-07	6.40545	7008.84	0.103333
hp1bp3	-0.756716	3.25051e-08	4.01159e-07	6.39668	9074.3	0.136903
grasp	-0.71134	3.26801e-08	4.02911e-07	6.39479	6576.49	0.128716
zgc:112964	2.51511	3.33085e-08	4.10243e-07	6.38696	89.9146	0.45538
unc93b1	-0.553954	3.39361e-08	4.172e-07	6.37966	2557.74	0.100357
slc12a2	-0.770118	3.39418e-08	4.172e-07	6.37966	4657.62	0.13952
rps6kb1b	0.394796	3.41575e-08	4.19428e-07	6.37734	2910.43	0.0715382
ptmab	-0.807156	3.45853e-08	4.24254e-07	6.37237	45635.8	0.146317
nsfl1c	0.591136	3.48185e-08	4.26685e-07	6.36989	9148.1	0.107181
mrpl27	0.765882	3.49514e-08	4.27882e-07	6.36868	1856.77	0.138882
mrpl19	0.653151	3.53396e-08	4.32201e-07	6.36431	2442.87	0.118481
tlr3	-1.25685	3.60255e-08	4.39726e-07	6.35682	467.727	0.228133
gpr143	-1.44675	3.60271e-08	4.39726e-07	6.35682	68.0342	0.262601
sgta	0.495095	3.63613e-08	4.4336e-07	6.35324	5914.1	0.0898919
cdh4	-1.5733	3.65648e-08	4.45396e-07	6.35125	63.3272	0.285707
heca	-0.777381	3.68601e-08	4.48545e-07	6.34819	479.098	0.141207
ccdc43	0.775883	3.70062e-08	4.49873e-07	6.34691	2095.33	0.140952
ugt5b3	-0.716973	3.76886e-08	4.57711e-07	6.33941	926.461	0.130327
immt	0.600555	3.77914e-08	4.58503e-07	6.33866	7603.5	0.109174
dhx15	0.469732	3.82352e-08	4.63426e-07	6.33402	12008.3	0.0854241
znf438	-0.79609	3.83381e-08	4.64211e-07	6.33328	801.707	0.144787
tbc1d17	-0.928729	3.92601e-08	4.74796e-07	6.32349	2064.67	0.16904
tspan18b	-1.11358	3.92903e-08	4.74796e-07	6.32349	1011.83	0.20269
gna12a	-0.68399	4.04831e-08	4.88727e-07	6.31093	4019.35	0.124617
dlst	0.409278	4.1332e-08	4.9848e-07	6.30235	17151.5	0.0746168
kctd12.2	-0.949809	4.15934e-08	5.01137e-07	6.30004	24518	0.173198
si:dkey-21c1.6	0.875921	4.19282e-08	5.04672e-07	6.29699	1075.05	0.159766
znf704	-1.19058	4.22085e-08	5.07543e-07	6.29453	1251.32	0.217205
si:dkey-251i10.1	-0.482734	4.25383e-08	5.11005e-07	6.29157	2254.86	0.0880906
lamtor5	0.798275	4.26871e-08	5.12287e-07	6.29049	6181.71	0.145688
b4galt5	1.72457	4.31563e-08	5.17409e-07	6.28617	204.699	0.314851
gipc2	1.45869	4.35372e-08	5.21462e-07	6.28278	132.042	0.266385
si:ch73-52e5.2	0.841277	4.39341e-08	5.25699e-07	6.27926	592.104	0.153679
fgl2a	1.68258	4.44266e-08	5.31069e-07	6.27485	12456	0.307473
pdcd11	0.813718	4.53665e-08	5.41774e-07	6.26618	7298.86	0.148799
fkbp8	0.495068	4.56267e-08	5.44347e-07	6.26412	1977.1	0.0905463
zgc:110339	-0.424989	4.57659e-08	5.45474e-07	6.26323	5985.98	0.0777368
pcca	0.725257	4.62354e-08	5.50532e-07	6.25922	3589.14	0.132704
slc43a2a	-0.782313	4.64267e-08	5.52269e-07	6.25785	17865.8	0.143163
tcta	0.647757	4.68716e-08	5.56744e-07	6.25434	1344.32	0.118576
mettl13	0.769592	4.68943e-08	5.56744e-07	6.25434	736.234	0.140881
aimp2	0.485529	4.733e-08	5.6137e-07	6.25075	3007	0.0889074
zgc:101566	-1.19155	4.74414e-08	5.62144e-07	6.25015	460.451	0.218208
trmt61a	0.617067	4.79973e-08	5.68178e-07	6.24552	1219	0.113045
ldlrap1a	2.31305	4.96403e-08	5.87056e-07	6.23132	32.4521	0.424211
enpp1	-0.85689	5.02631e-08	5.93845e-07	6.22633	24890.6	0.157217
prickle2b	-1.44429	5.17998e-08	6.11409e-07	6.21367	282.378	0.26525
cox7a2l	0.575237	5.21561e-08	6.15018e-07	6.21111	5358.14	0.105668
lpar1	-2.61293	5.22817e-08	6.15903e-07	6.21049	24.0723	0.48002
aldoab	-0.749029	5.25905e-08	6.18942e-07	6.20835	531.658	0.13763
chkb	0.658781	5.32742e-08	6.26383e-07	6.20316	2042.69	0.121099
pid1	-1.26319	5.37235e-08	6.31057e-07	6.19993	278.338	0.232267
plekhj1	-0.710018	5.38472e-08	6.319e-07	6.19935	2976	0.130563
sec14l8	-0.97125	5.42604e-08	6.36107e-07	6.19647	1837.97	0.178645
mrpl18	0.68173	5.43101e-08	6.36107e-07	6.19647	3762.82	0.125397
exo5	-1.22862	5.53289e-08	6.47417e-07	6.18882	245.602	0.226129
cdk8	0.484822	5.54149e-08	6.47802e-07	6.18856	2514.04	0.0892365
cbsa	1.19387	5.55707e-08	6.48999e-07	6.18776	253.582	0.219765
gstt1a	-1.6627	5.64609e-08	6.58764e-07	6.18127	902.767	0.306226
kdm8	1.4621	5.66757e-08	6.60638e-07	6.18004	791.002	0.269313
tefb	-0.874313	5.76818e-08	6.71723e-07	6.17281	1278.92	0.161139
slc49a3	-0.540293	5.91946e-08	6.88455e-07	6.16212	2776.16	0.0996627
sec63	0.710687	5.92316e-08	6.88455e-07	6.16212	4254.07	0.131096
adtrp1	0.795504	6.09227e-08	7.07435e-07	6.15031	2182.84	0.146878
rmnd1	0.504638	6.21128e-08	7.20568e-07	6.14232	1077.83	0.0932338
bmpr2b	-1.02741	6.24767e-08	7.24099e-07	6.1402	160.069	0.189855
csgalnact2	-0.799774	6.26215e-08	7.24597e-07	6.1399	351.665	0.147801
slc25a3b	0.468991	6.26386e-08	7.24597e-07	6.1399	39518.3	0.0866719
rnaset2	-1.02351	6.35078e-08	7.33955e-07	6.13433	23382.5	0.189236
ano5b	0.755216	6.44985e-08	7.44698e-07	6.12802	3005.55	0.139703
flot2a	0.794842	6.52636e-08	7.52431e-07	6.12353	11183.5	0.147091
creg1	-0.948977	6.52918e-08	7.52431e-07	6.12353	1446.52	0.175617
mrps11	0.640468	6.64975e-08	7.65601e-07	6.116	2278.47	0.118597
crtc1a	-1.23903	6.69175e-08	7.69709e-07	6.11367	209.729	0.229481
adgrg1	-1.29934	6.7025e-08	7.70219e-07	6.11339	1294.52	0.240664
smad6b	-0.890738	6.83373e-08	7.84559e-07	6.10537	708.361	0.165089
noc4l	0.754252	6.84666e-08	7.85303e-07	6.10496	2344.03	0.139802
pon3.2	-2.63112	7.08855e-08	8.12282e-07	6.09029	55.8743	0.488246
slc39a14	0.916793	7.38148e-08	8.45055e-07	6.07312	245.452	0.170356
smcr8a	0.746742	7.44679e-08	8.51731e-07	6.0697	3931.12	0.138799
tecrb	-0.598358	7.48527e-08	8.54528e-07	6.06827	3811.19	0.111237
mrps18c	0.666744	7.48314e-08	8.54528e-07	6.06827	2613.33	0.123949
gpatch4	0.836691	7.52519e-08	8.58281e-07	6.06637	1107.7	0.155572
snx18a	-0.407239	7.63205e-08	8.69654e-07	6.06065	14226.5	0.0757566
snu13b	0.731625	7.6991e-08	8.76475e-07	6.05726	6434.04	0.136141
zgc:153293	-0.649195	7.81804e-08	8.89183e-07	6.05101	751.924	0.120864
ufm1	0.537919	7.85727e-08	8.92812e-07	6.04924	4558.36	0.100164
arf2b	0.49911	7.94552e-08	9.01998e-07	6.04479	21516.6	0.0929725
ugt2a6	1.11324	7.95373e-08	9.02089e-07	6.04475	135.104	0.207378
cyp2k8	0.96561	8.01567e-08	9.08268e-07	6.04179	3449.39	0.179924
ubald2	-1.5796	8.05942e-08	9.12378e-07	6.03983	443.151	0.294383
cox7a1	-1.28291	8.10075e-08	9.16205e-07	6.03801	78.0524	0.239131
cacybp	0.663168	8.20119e-08	9.26704e-07	6.03306	2970.36	0.123664
pcdh18a	-1.491	8.21927e-08	9.27863e-07	6.03252	226.694	0.278055
abcf2a	0.585887	8.22668e-08	9.27863e-07	6.03252	15391.4	0.109265
zdhhc18b	-0.457126	8.2826e-08	9.33306e-07	6.02998	1882.47	0.085271
rbm28	0.553935	8.39908e-08	9.45556e-07	6.02431	2809.72	0.103378
msantd1	-0.803273	8.43895e-08	9.49168e-07	6.02266	230.586	0.149935
gdap2	0.590819	8.58741e-08	9.64579e-07	6.01566	6308.91	0.110344
sec13	0.490768	8.59181e-08	9.64579e-07	6.01566	8174.74	0.0916598
tcp11l1	0.643847	8.88137e-08	9.96169e-07	6.00167	672.717	0.120385
plekhb2	-0.65307	8.89803e-08	9.97119e-07	6.00125	6595.61	0.122117
ccdc6b	0.868685	8.92523e-08	9.99248e-07	6.00033	2528.39	0.162451
rrp7a	0.713312	8.9806e-08	1.00452e-06	5.99804	1779.11	0.133423
mafbb	-0.622232	9.02637e-08	1.00872e-06	5.99623	38681.1	0.116407
etf1b	0.511141	9.08679e-08	1.01454e-06	5.99373	24809.7	0.0956458
frmd6	2.27978	9.20075e-08	1.02632e-06	5.98872	43.1629	0.426779
pmm2	0.897556	9.21019e-08	1.02644e-06	5.98867	4060.18	0.16803
tmem106c	-0.767029	9.2422e-08	1.02906e-06	5.98756	2743.72	0.143611
zgc:110782	0.603528	9.46697e-08	1.05249e-06	5.97778	655.626	0.113091
smpd2a	-1.09503	9.46993e-08	1.05249e-06	5.97778	3364.59	0.205192
mrpl54	1.01468	9.49436e-08	1.05425e-06	5.97706	2741.71	0.190152
arhgap12a	-0.812705	9.55831e-08	1.05955e-06	5.97488	3915.91	0.152337
sem1	0.693115	9.55952e-08	1.05955e-06	5.97488	6942.86	0.129921
mrpl17	0.714219	9.69781e-08	1.0739e-06	5.96904	1614.43	0.133942
oat	1.26667	9.72902e-08	1.07638e-06	5.96804	356.312	0.237573
mt2	-1.13626	9.75399e-08	1.07816e-06	5.96732	3183.73	0.213132
rcc1	0.986038	9.77863e-08	1.0799e-06	5.96661	6251.33	0.18497
syt13	3.05396	1.00249e-07	1.1061e-06	5.95621	31.8051	0.573377
mrpl11	0.656557	1.00813e-07	1.11132e-06	5.95416	3768.04	0.123291
ctnna1	0.954883	1.02116e-07	1.12466e-06	5.94898	3190.79	0.179391
bcl11ab	2.22666	1.03079e-07	1.13424e-06	5.9453	43.6732	0.418449
copb2	0.417835	1.03916e-07	1.14242e-06	5.94218	14448.6	0.0785442
bmp7b	-1.15113	1.05719e-07	1.16119e-06	5.9351	89.4038	0.216515
rnf13	-0.731891	1.05871e-07	1.16181e-06	5.93486	2693.54	0.137668
spns2	-1.21852	1.06135e-07	1.16366e-06	5.93417	415.695	0.229221
gpd2	0.960424	1.09007e-07	1.19407e-06	5.92297	888.781	0.180836
pdcl3	0.603332	1.10351e-07	1.20771e-06	5.91804	3386.37	0.113648
asap2b	0.656156	1.11143e-07	1.21529e-06	5.91532	3168.78	0.123628
gale	0.44734	1.11608e-07	1.21928e-06	5.9139	2765.46	0.0842967
ndufs4	0.598573	1.12208e-07	1.22282e-06	5.91264	4239.87	0.112816
pgm1	0.769387	1.12233e-07	1.22282e-06	5.91264	2113.03	0.145011
stk35	-0.737643	1.12227e-07	1.22282e-06	5.91264	2942.42	0.139028
dnal4b	0.77413	1.12389e-07	1.22342e-06	5.91242	251.888	0.145912
nop56	0.58541	1.12795e-07	1.22674e-06	5.91125	10979.9	0.110355
sh3bgrl	-0.703358	1.13015e-07	1.22805e-06	5.91079	14332.9	0.132598
fam207a	0.687789	1.1549e-07	1.25381e-06	5.90177	888.403	0.129759
rcl1	0.584246	1.16659e-07	1.26538e-06	5.89778	2240.13	0.110263
zgc:153372	-1.18873	1.18226e-07	1.28124e-06	5.89237	212.864	0.224448
inppl1b	-1.45554	1.20387e-07	1.3035e-06	5.88489	241.024	0.274998
asb13a.1	-1.93363	1.21453e-07	1.31387e-06	5.88145	44.3447	0.365437
pard6gb	-1.46473	1.24599e-07	1.3467e-06	5.87073	295.077	0.277063
cdk2ap2	0.477389	1.24961e-07	1.34943e-06	5.86985	8589.27	0.0903106
nudt15	0.897052	1.25317e-07	1.35207e-06	5.869	701.806	0.169717
rnf103	-0.652484	1.25781e-07	1.35588e-06	5.86778	870.303	0.123462
psma3	0.606425	1.27161e-07	1.36954e-06	5.86343	13947.5	0.11479
tapbp.1	-0.749932	1.31062e-07	1.41031e-06	5.85069	824.067	0.142104
socs7	-0.524438	1.32115e-07	1.42038e-06	5.8476	4998.66	0.0994028
snx9b	-0.531451	1.32298e-07	1.4211e-06	5.84738	8913.07	0.100737
mrps18b	0.654335	1.32932e-07	1.42665e-06	5.84568	3553.4	0.12405
nt5c2a	-0.590388	1.35787e-07	1.456e-06	5.83684	5734.09	0.11201
pkig	-0.720708	1.38465e-07	1.48342e-06	5.82874	2472.65	0.136828
tapbp.2	-0.738358	1.38805e-07	1.48575e-06	5.82805	544.523	0.14019
mrpl52	0.839268	1.40715e-07	1.50332e-06	5.82295	1308.45	0.159426
nudt12	-0.671973	1.40577e-07	1.50332e-06	5.82295	924.35	0.127643
c1d	0.7589	1.40817e-07	1.50332e-06	5.82295	1138.76	0.144163
tpi1b	0.515091	1.42227e-07	1.51705e-06	5.819	24890.8	0.0978824
mboat7	0.575716	1.43673e-07	1.53113e-06	5.81499	4896.32	0.109442
gal3st1a	-3.1262	1.44598e-07	1.53964e-06	5.81258	24.4782	0.594413
rabep2	-0.566679	1.50732e-07	1.60355e-06	5.79492	2534.24	0.107905
retsatl	-1.73759	1.51658e-07	1.612e-06	5.79264	87.8976	0.330936
urm1	0.566646	1.52353e-07	1.61797e-06	5.79103	1931.55	0.107939
ada	-0.834831	1.53074e-07	1.62421e-06	5.78936	5541.08	0.159051
mhc1lia	-0.83811	1.53324e-07	1.62545e-06	5.78903	2133.25	0.159685
ahrra	-1.72357	1.53867e-07	1.62978e-06	5.78787	313.289	0.328432
slc2a8	-0.832875	1.55134e-07	1.64026e-06	5.78509	1296.58	0.158753
kalrnb	-1.18298	1.5526e-07	1.64026e-06	5.78509	1677.54	0.225493
tomm20b	0.562368	1.55154e-07	1.64026e-06	5.78509	4878.43	0.107192
clcn7	0.68404	1.63016e-07	1.72024e-06	5.76441	14913.6	0.130611
ctsa	-0.587859	1.63113e-07	1.72024e-06	5.76441	23509.1	0.112249
dusp23a	-0.953079	1.69457e-07	1.78561e-06	5.74821	727.636	0.182231
dedd1	-1.18266	1.72684e-07	1.81647e-06	5.74077	1517.97	0.226279
rab11ba	0.52647	1.72573e-07	1.81647e-06	5.74077	12632.3	0.100727
tuba8l2	-0.626627	1.73327e-07	1.82165e-06	5.73954	10498.3	0.119908
qars1	0.895357	1.75958e-07	1.84771e-06	5.73337	4424.22	0.171423
ftr14	-0.867288	1.77235e-07	1.85952e-06	5.7306	326.073	0.166091
arpc1b	-0.353683	1.8256e-07	1.91374e-06	5.71812	102718	0.0678038
dusp11	0.538871	1.8277e-07	1.9143e-06	5.71799	1290.05	0.10331
ccpg1	-1.96034	1.85302e-07	1.93914e-06	5.71239	113.176	0.376012
msra	-0.540618	1.88703e-07	1.97304e-06	5.70486	764.067	0.103763
pa2g4b	0.77388	1.93793e-07	2.02452e-06	5.69368	9877.61	0.148675
gypc	-1.40545	1.94971e-07	2.03485e-06	5.69147	846.515	0.270068
mrpl10	0.768392	1.95116e-07	2.03485e-06	5.69147	738.82	0.147656
foxp4	0.969353	1.95703e-07	2.03923e-06	5.69053	140.295	0.186293
nudt14	0.721109	2.02699e-07	2.11033e-06	5.67565	315.386	0.138759
cbwd	0.781405	2.03652e-07	2.11843e-06	5.67399	1391.75	0.150387
pik3r3a	-0.567199	2.04079e-07	2.12107e-06	5.67345	3439.48	0.109169
tmem176	-1.2598	2.07908e-07	2.15902e-06	5.66574	123.887	0.242636
psmd6	0.553669	2.08246e-07	2.16069e-06	5.66541	6916.95	0.106643
trpm7	0.653384	2.11063e-07	2.18805e-06	5.65994	1639.35	0.125909
rpp40	0.75041	2.13844e-07	2.215e-06	5.65463	1005.28	0.144675
eif5a2	0.664452	2.18496e-07	2.26126e-06	5.64565	26629	0.128201
apoc1	-1.09797	2.19227e-07	2.2669e-06	5.64457	49418.9	0.211872
gstp1	-0.699068	2.20834e-07	2.28158e-06	5.64176	18341.8	0.134932
eda	3.29607	2.21656e-07	2.28619e-06	5.64089	38.4608	0.636283
si:ch1073-291c23.2	-2.00138	2.2151e-07	2.28619e-06	5.64089	82.1714	0.386343
fam136a	0.927865	2.22275e-07	2.29064e-06	5.64004	675.245	0.179136
itm2ba	-0.416985	2.28304e-07	2.35078e-06	5.62879	34568.6	0.0805819
tlk1b	-0.765431	2.29762e-07	2.36379e-06	5.62639	2935.13	0.147952
prkag1	0.676954	2.31235e-07	2.37694e-06	5.62398	3790.52	0.130881
klhl32	-0.801471	2.32876e-07	2.39179e-06	5.62128	465.58	0.154994
tmed2	0.550898	2.33654e-07	2.39775e-06	5.6202	21596.2	0.106549
nek2	-1.05263	2.38904e-07	2.44957e-06	5.61091	391.301	0.203754
slc25a24	1.10146	2.39237e-07	2.45092e-06	5.61067	234.313	0.213216
amt	-0.734753	2.45969e-07	2.51778e-06	5.59898	622.28	0.142374
rsl1d1	0.574579	2.48971e-07	2.54544e-06	5.59424	3693.31	0.111385
idh3a	0.47343	2.4909e-07	2.54544e-06	5.59424	7991.53	0.0917788
pknox2	-1.12405	2.52047e-07	2.5735e-06	5.58948	190.253	0.218
tcima	-0.740308	2.66299e-07	2.71674e-06	5.56595	42049.8	0.143865
sf3b3	0.590367	2.6954e-07	2.7475e-06	5.56106	8603.42	0.114777
zgc:172079	1.52471	2.72726e-07	2.77766e-06	5.55632	256.677	0.296556
gstr	-0.775598	2.7559e-07	2.80448e-06	5.55215	3292.75	0.150912
mak16	0.514144	2.77499e-07	2.82155e-06	5.54951	4250.19	0.100065
vbp1	0.464472	2.78081e-07	2.82511e-06	5.54896	3843.6	0.0904042
camk2g1	-0.673866	2.78775e-07	2.8298e-06	5.54824	705.445	0.131172
uqcrh	0.588312	2.824e-07	2.8642e-06	5.543	9165.08	0.114573
nr1d2b	-1.2053	2.82724e-07	2.86511e-06	5.54286	7881.05	0.23474
tmem86a	-0.882012	2.85674e-07	2.8926e-06	5.53871	648.614	0.171843
eepd1	-1.01983	2.92035e-07	2.95455e-06	5.52951	3053.8	0.198856
zgc:77439	-0.817711	2.92681e-07	2.95863e-06	5.52891	322.044	0.159457
prkcdb	0.549459	2.94201e-07	2.97153e-06	5.52702	11328.2	0.107167
fcho2	-0.592935	2.94804e-07	2.97515e-06	5.52649	2709.4	0.115655
clcn2b	-1.13457	2.96443e-07	2.98922e-06	5.52444	343.634	0.22135
dkc1	0.935238	2.99027e-07	3.01278e-06	5.52103	9220.52	0.182519
ppp1r13ba	-0.733898	3.00109e-07	3.02118e-06	5.51982	1304.5	0.143245
bcas3	-0.966011	3.01094e-07	3.02859e-06	5.51876	774.593	0.188572
si:ch73-237c6.1	-0.670883	3.0164e-07	3.02909e-06	5.51869	1537.04	0.13097
phtf1	0.667028	3.01508e-07	3.02909e-06	5.51869	3845.76	0.130215
glmp	-0.434197	3.03038e-07	3.04061e-06	5.51704	8440.7	0.0847784
ppp1r3cb	1.59903	3.0365e-07	3.04425e-06	5.51652	258.26	0.31224
hebp2	-0.97988	3.08852e-07	3.09386e-06	5.5095	1001.08	0.191459
cycsb	0.939173	3.12629e-07	3.12911e-06	5.50458	27203.1	0.183588
si:dkey-42i9.6	0.642259	3.19614e-07	3.19641e-06	5.49534	42483.4	0.12565
calm1a	-0.484382	3.27248e-07	3.26777e-06	5.48575	5354.87	0.094846
cebpz	0.486312	3.27286e-07	3.26777e-06	5.48575	2891.72	0.0952244
qtrt1	0.692284	3.293e-07	3.28518e-06	5.48344	618.16	0.135586
zgc:194990	-1.14185	3.30472e-07	3.29417e-06	5.48225	232.006	0.223664
sorbs3	-1.27594	3.33996e-07	3.32386e-06	5.47836	270.949	0.250028
atp6v1ba	0.566681	3.33888e-07	3.32386e-06	5.47836	57892.9	0.111043
tmed9	0.65185	3.37589e-07	3.35688e-06	5.47406	25973.3	0.127785
acaa1	-0.554788	3.38468e-07	3.36287e-06	5.47329	2224.94	0.108768
tyrp1b	-1.60961	3.39257e-07	3.36796e-06	5.47263	78.0149	0.315596
wbp1	-0.627473	3.44142e-07	3.4109e-06	5.46713	846.558	0.123094
psmc5	0.499158	3.43914e-07	3.4109e-06	5.46713	12211.3	0.0979194
bcat1	1.14029	3.48428e-07	3.45057e-06	5.46211	124.916	0.223798
zgc:162816	-1.19751	3.58922e-07	3.55161e-06	5.44957	180.651	0.235289
zgc:101016	0.660477	3.6122e-07	3.57144e-06	5.44716	671.579	0.129802
fastk	0.530742	3.6287e-07	3.58485e-06	5.44553	2345.98	0.104323
cyth4b	0.691736	3.65121e-07	3.60251e-06	5.4434	5582.89	0.136
psmc6	0.617854	3.65249e-07	3.60251e-06	5.4434	12608.1	0.121476
zgc:91910	0.50811	3.66429e-07	3.61122e-06	5.44235	8540.61	0.0999112
fxyd1	-0.863926	3.74095e-07	3.6838e-06	5.4337	4428.4	0.170008
utp25	0.766322	3.77961e-07	3.71885e-06	5.42959	1490.11	0.150859
histh1l	-0.738873	3.83692e-07	3.7722e-06	5.42341	30905.1	0.145537
ddx52	0.664847	3.87059e-07	3.80223e-06	5.41996	2007.56	0.130999
drg1	0.695704	3.87393e-07	3.80245e-06	5.41994	6136.27	0.137083
pnpla3	-1.46851	3.9307e-07	3.85506e-06	5.41397	145.183	0.289517
ubash3bb	0.905004	3.94315e-07	3.86416e-06	5.41295	1348.33	0.178443
tom1	-0.758208	3.98742e-07	3.9044e-06	5.40845	441.48	0.149561
dtwd1	0.658358	4.00808e-07	3.92148e-06	5.40655	506.675	0.12989
si:ch211-110p13.9	-0.763867	4.01788e-07	3.92792e-06	5.40584	473.848	0.15072
zgc:92360	0.838612	4.05819e-07	3.96097e-06	5.4022	1290.45	0.165531
med17	-0.528065	4.05579e-07	3.96097e-06	5.4022	1271.46	0.104231
tlr2	-2.38615	4.07431e-07	3.97351e-06	5.40083	56.3339	0.471063
napsa	-0.607061	4.10698e-07	4.00217e-06	5.3977	18925.9	0.119879
ppp1cbl	-0.400109	4.13104e-07	4.0215e-06	5.39561	7891.51	0.079029
ptk2ab	-1.18076	4.13342e-07	4.0215e-06	5.39561	195.193	0.233228
gnl2	0.519066	4.14578e-07	4.0303e-06	5.39466	2938.16	0.102539
klf13	-1.13017	4.15328e-07	4.03438e-06	5.39422	236.593	0.223274
acox1	-0.557834	4.20992e-07	4.08614e-06	5.38869	2467.59	0.110261
vcam1b	-0.824286	4.2899e-07	4.16045e-06	5.38086	262.426	0.163043
mhc1zba	-0.624842	4.29479e-07	4.16188e-06	5.38071	8403.66	0.123599
lcp2a	-0.51616	4.37799e-07	4.23913e-06	5.37272	6763.03	0.102175
ptges3b	0.731967	4.39609e-07	4.25328e-06	5.37128	12750.9	0.144917
tsr3	0.638081	4.4112e-07	4.26451e-06	5.37013	1316.69	0.126345
slc25a26	0.611954	4.41777e-07	4.26748e-06	5.36983	2159.33	0.121179
stard3nl	-0.514775	4.70434e-07	4.54069e-06	5.34288	2733.8	0.102179
noc3l	0.694182	4.82783e-07	4.6562e-06	5.33197	2346.36	0.137925
mrpl32	0.836139	4.83709e-07	4.66144e-06	5.33148	2226.68	0.166142
zpr1	0.649898	4.84949e-07	4.66969e-06	5.33071	2002.08	0.129148
aurkaip1	0.762284	4.85995e-07	4.67607e-06	5.33012	3149.07	0.151494
mrpl35	0.777749	4.86835e-07	4.68046e-06	5.32971	1780.46	0.154578
nsun5	0.6538	4.88812e-07	4.69576e-06	5.32829	1176.14	0.129963
tmem63a	0.850784	4.98427e-07	4.78435e-06	5.32018	3664.54	0.169246
si:ch211-106n13.3	-1.20434	5.06076e-07	4.85013e-06	5.31425	187.674	0.239718
cops3	0.393556	5.05848e-07	4.85013e-06	5.31425	2872.37	0.078334
grap2b	-0.603435	5.14544e-07	4.92741e-06	5.30738	18679.3	0.120187
kif1b	-0.906757	5.20101e-07	4.97671e-06	5.30306	1228.76	0.180674
hsp70.1	1.46617	5.25459e-07	5.02009e-06	5.29929	412.668	0.292253
cyfip1	-0.650904	5.25121e-07	5.02009e-06	5.29929	18579.3	0.129742
mrpl22	0.749795	5.27493e-07	5.03558e-06	5.29795	748.135	0.14948
aco2	0.669355	5.35832e-07	5.11117e-06	5.29148	23066.3	0.133523
cnih1	0.451297	5.46909e-07	5.20956e-06	5.2832	6968.82	0.0900958
oxnad1	0.772916	5.47002e-07	5.20956e-06	5.2832	1123.72	0.154304
fzd2	-1.06863	5.50398e-07	5.23781e-06	5.28085	9280.04	0.21339
tmem106ba	-0.864909	5.6475e-07	5.3702e-06	5.27001	839.069	0.172882
adipor2	-0.764317	5.65885e-07	5.37679e-06	5.26948	9553.57	0.152787
faima	1.04631	5.7802e-07	5.48781e-06	5.2606	182.427	0.209329
srm	0.716238	5.82633e-07	5.5273e-06	5.25749	4416.68	0.143337
selenoi	0.70912	5.90415e-07	5.59677e-06	5.25206	3298.26	0.141985
nup50	0.53809	5.96907e-07	5.65391e-06	5.24765	13434.4	0.107786
tlcd4b	-0.610367	5.99188e-07	5.6711e-06	5.24633	5217.3	0.122282
dnajc21	0.729985	6.10929e-07	5.77774e-06	5.23824	931.353	0.146356
znf516	-0.99405	6.11828e-07	5.78175e-06	5.23794	704.177	0.19931
zgc:92140	-0.762554	6.20442e-07	5.8586e-06	5.23221	674.272	0.152978
plekhf1	1.31634	6.25266e-07	5.89959e-06	5.22918	2911.6	0.264154
cd63	0.541862	6.41217e-07	6.04541e-06	5.21857	98228.8	0.108843
coa7	0.700925	6.45317e-07	6.07935e-06	5.21614	1233.48	0.140829
riok2	0.504838	6.5636e-07	6.17861e-06	5.20911	2029.72	0.101498
pik3ip1	-1.36065	6.73056e-07	6.33088e-06	5.19854	114.823	0.273828
sapcd2	-0.677048	6.81099e-07	6.4016e-06	5.19371	449.813	0.136318
pawr	-0.958545	6.87061e-07	6.45265e-06	5.19026	252.905	0.193061
abracl	0.559364	6.91245e-07	6.48694e-06	5.18796	16847.3	0.112689
si:ch211-165i18.2	-1.77192	6.96671e-07	6.53283e-06	5.1849	292.974	0.357078
impdh1b	0.700807	6.99086e-07	6.55044e-06	5.18373	4119.44	0.141246
grsf1	0.880317	7.05237e-07	6.60299e-06	5.18026	1576.94	0.177486
cry1a	-0.921518	7.28712e-07	6.81754e-06	5.16637	3280.46	0.186032
xkr5b	-0.715716	7.41371e-07	6.93065e-06	5.15923	1054.99	0.144583
si:ch211-51h9.6	0.546477	7.44715e-07	6.95657e-06	5.1576	958.391	0.110414
cert1a	-1.2365	7.6414e-07	7.1271e-06	5.14709	137.332	0.250085
ube2na	0.547112	7.637e-07	7.1271e-06	5.14709	17395.3	0.110652
timm8b	0.806059	7.71776e-07	7.19281e-06	5.1431	2038.21	0.163092
fubp1	0.399797	7.80822e-07	7.27155e-06	5.13837	5271.51	0.0809288
nom1	0.827883	7.87149e-07	7.32487e-06	5.1352	1384.98	0.167638
trpm1a	-1.29704	7.88293e-07	7.32992e-06	5.1349	188.8	0.262652
rsph3	-1.03858	7.91364e-07	7.35286e-06	5.13354	927.166	0.210346
tagapb	-0.626338	7.93166e-07	7.36399e-06	5.13289	4828.23	0.126865
drg2	0.580947	7.95043e-07	7.37579e-06	5.13219	4835.68	0.117682
wdr5	0.599474	7.9773e-07	7.39509e-06	5.13106	4849.91	0.121451
smg1	0.625193	8.13231e-07	7.53305e-06	5.12303	1210.61	0.126758
ubl7a	-0.987535	8.15663e-07	7.54984e-06	5.12206	644.85	0.200247
usp14	0.645326	8.31624e-07	7.69174e-06	5.11398	5558.62	0.130956
metap1	0.427456	8.4393e-07	7.79963e-06	5.10793	3243.54	0.0867943
cttn	0.849903	8.46312e-07	7.81571e-06	5.10703	260.673	0.172591
ero1a	1.8659	8.56935e-07	7.90783e-06	5.10194	709.195	0.379099
zgc:92606	-1.16051	8.74079e-07	8.05992e-06	5.09367	3615.47	0.23597
sh3glb2b	-0.820576	8.76269e-07	8.074e-06	5.09291	1257.48	0.166866
cyp2u1	-1.99434	8.79344e-07	8.09622e-06	5.09172	40.3855	0.405611
coa6	0.74059	8.81056e-07	8.103e-06	5.09135	1889.66	0.150634
rap1ab	0.455093	8.81411e-07	8.103e-06	5.09135	2102.73	0.0925659
wee2	-0.85924	8.86486e-07	8.1435e-06	5.08919	292.216	0.174809
mrpl37	0.613635	8.96403e-07	8.2284e-06	5.08468	3566.02	0.124897
rhobtb4	-1.58883	8.97295e-07	8.23039e-06	5.08458	141.953	0.323397
si:ch73-46j18.5	-0.865035	8.98725e-07	8.23729e-06	5.08422	1059.58	0.176085
plekhf2	-0.519579	9.00245e-07	8.24503e-06	5.08381	1230.59	0.105772
zdhhc6	0.498679	9.32668e-07	8.53556e-06	5.06877	3258.89	0.10166
blvrb	-0.490285	9.38332e-07	8.58095e-06	5.06646	2381.25	0.0999734
nipsnap3a	0.633409	9.49694e-07	8.67834e-06	5.06156	1877.33	0.12922
slc2a13b	-0.710255	9.66859e-07	8.82857e-06	5.05411	1055.5	0.145001
rbp2a	-1.08637	9.7973e-07	8.92602e-06	5.04934	4432.7	0.221904
zgc:171566	2.06025	9.79327e-07	8.92602e-06	5.04934	411.64	0.420824
twsg1b	-2.85462	9.79244e-07	8.92602e-06	5.04934	22.2679	0.583079
crip1	0.838229	9.85791e-07	8.97453e-06	5.04699	22887.3	0.171261
tnfsf13b	2.55805	9.89284e-07	8.9996e-06	5.04578	54.7899	0.522718
copb1	0.477268	9.92777e-07	9.02464e-06	5.04457	12331.3	0.0975397
tmem237b	-0.95482	9.98329e-07	9.06834e-06	5.04247	249.233	0.195181
srsf11	0.430704	1.00829e-06	9.15198e-06	5.03848	14429.9	0.0880782
cyhr1	-0.757771	1.06867e-06	9.69285e-06	5.01355	776.496	0.155327
mfsd12a	-0.621962	1.07965e-06	9.78511e-06	5.00943	5186.42	0.127542
cox10	0.508298	1.0846e-06	9.82208e-06	5.0078	3858.8	0.104253
snx5	0.608539	1.08534e-06	9.82208e-06	5.0078	25711.7	0.124816
cct3	0.615398	1.09312e-06	9.88513e-06	5.00502	15572.7	0.126259
ckbb	-0.559745	1.10952e-06	1.0026e-05	4.99887	68248.7	0.11491
znf395b	-1.02247	1.11455e-06	1.0064e-05	4.99723	392.617	0.209942
si:ch211-220f12.1	-1.04512	1.11989e-06	1.01047e-05	4.99548	983.685	0.214634
cnpy2	0.602047	1.15639e-06	1.04264e-05	4.98187	686.996	0.123802
zgc:110158	-0.805063	1.1634e-06	1.04817e-05	4.97957	661.838	0.16559
sycp1	1.40357	1.16748e-06	1.04955e-05	4.979	239.919	0.288736
nr3c1	-0.540759	1.16751e-06	1.04955e-05	4.979	3576.33	0.111243
fbxo25	-1.43665	1.16732e-06	1.04955e-05	4.979	515.195	0.29554
epdl1	-1.38111	1.1726e-06	1.05335e-05	4.97743	4512.29	0.284167
fes	1.50487	1.17468e-06	1.05445e-05	4.97698	1071.26	0.309654
elob	0.704705	1.18684e-06	1.06433e-05	4.97292	738.569	0.145066
zgc:174356	-1.75979	1.18745e-06	1.06433e-05	4.97292	89.6393	0.362267
galca	-0.555312	1.19401e-06	1.06943e-05	4.97085	3067.91	0.114341
oga	-0.81738	1.20528e-06	1.07873e-05	4.96709	2226.67	0.168367
ogdha	0.650957	1.21462e-06	1.08629e-05	4.96405	7371.33	0.134128
baiap2a	-1.32653	1.22085e-06	1.09026e-05	4.96247	168.327	0.273386
hars	0.666443	1.22067e-06	1.09026e-05	4.96247	8946.84	0.137347
mon1a	0.568173	1.23764e-06	1.10445e-05	4.95685	2253.18	0.117161
psma5	0.632431	1.24922e-06	1.11396e-05	4.95313	9370.88	0.130461
psmd1	0.558814	1.2634e-06	1.12578e-05	4.94855	19541.2	0.115328
get3	0.580293	1.27251e-06	1.13307e-05	4.94574	7059.83	0.119796
eif4e1c	0.623919	1.27542e-06	1.13483e-05	4.94507	5384.1	0.128814
atp1a3a	0.889304	1.28431e-06	1.14191e-05	4.94237	1322.34	0.183658
lasp1	0.460374	1.29387e-06	1.14957e-05	4.93946	27365.8	0.0951049
mrpl23	0.502622	1.29651e-06	1.15108e-05	4.93889	3117.09	0.103841
birc7	-0.638514	1.30297e-06	1.15585e-05	4.9371	670.492	0.131944
pdhx	0.418586	1.30378e-06	1.15585e-05	4.9371	3501.38	0.0864995
tpm3	0.455501	1.33663e-06	1.1841e-05	4.92661	31568.6	0.0942242
cbr1	-0.72555	1.3383e-06	1.18473e-05	4.92638	959.098	0.150094
wscd2	-1.35961	1.35728e-06	1.20065e-05	4.92058	218.591	0.281423
pwp1	0.607919	1.37091e-06	1.21184e-05	4.91656	2582.12	0.125884
nol12	0.531928	1.38141e-06	1.22023e-05	4.91356	2252.49	0.110183
inppl1a	-0.968945	1.38553e-06	1.2221e-05	4.9129	1796.37	0.200731
eprs1	0.649941	1.38546e-06	1.2221e-05	4.9129	10360.7	0.134645
capn1a	-0.7968	1.39367e-06	1.22838e-05	4.91067	326.97	0.165109
fn1a	1.01912	1.40652e-06	1.23792e-05	4.90731	2532.84	0.211256
lmnl3	-1.13143	1.40634e-06	1.23792e-05	4.90731	512.285	0.234536
zyx	0.674933	1.44013e-06	1.26658e-05	4.89737	3553.96	0.140046
ankrd16	-1.08736	1.44126e-06	1.26667e-05	4.89734	157.992	0.225629
kcnk5b	-1.31104	1.46715e-06	1.28849e-05	4.88992	285.338	0.272246
hax1	0.527353	1.49348e-06	1.31067e-05	4.88251	1451.27	0.109589
hbl4	6.0474	1.49877e-06	1.31436e-05	4.88128	9.57076	1.25689
si:ch211-235e9.8	0.648229	1.50217e-06	1.3164e-05	4.88061	4193.38	0.13474
mdh2	0.416592	1.51193e-06	1.324e-05	4.87811	15967	0.0866159
hgh1	0.666905	1.52714e-06	1.33636e-05	4.87408	1239.83	0.138717
npsn	2.1601	1.53244e-06	1.34003e-05	4.87289	298.434	0.44937
mamdc2a	-1.19482	1.53597e-06	1.34215e-05	4.8722	283.978	0.248584
pmpcb	0.698203	1.54692e-06	1.35076e-05	4.86942	3025.63	0.145305
got1	0.883624	1.5483e-06	1.351e-05	4.86935	5170.18	0.183901
flii	0.567679	1.57405e-06	1.37248e-05	4.8625	2257.28	0.118227
lsm1	0.58203	1.61247e-06	1.40497e-05	4.85233	1970.18	0.121338
hlfa	-2.00526	1.62242e-06	1.41263e-05	4.84997	399.875	0.418151
mcts1	0.618119	1.62669e-06	1.41533e-05	4.84914	4599.25	0.128909
gnsa	-0.618099	1.63358e-06	1.42031e-05	4.84762	1829.54	0.128927
cbx4	0.923772	1.64841e-06	1.43219e-05	4.844	199.589	0.19276
scrn3	-0.795094	1.64994e-06	1.43249e-05	4.84391	296.876	0.165916
itgb1a	1.46092	1.67987e-06	1.45744e-05	4.83641	154.915	0.305086
arfip1	0.441194	1.68373e-06	1.45976e-05	4.83572	4750.39	0.092144
zmpste24	0.688148	1.70449e-06	1.4767e-05	4.83071	4744.48	0.143795
cdk14	-1.1669	1.71637e-06	1.48594e-05	4.828	261.522	0.243905
si:rp71-45k5.4	0.636542	1.72264e-06	1.4903e-05	4.82673	4680.39	0.13307
ptpro	-1.21737	1.72688e-06	1.49213e-05	4.82619	167.321	0.25452
bambia	-0.82961	1.72721e-06	1.49213e-05	4.82619	294.64	0.173451
gnpda1	-0.490498	1.72979e-06	1.49331e-05	4.82585	12507.9	0.102557
myl12.2	-0.566991	1.77187e-06	1.52855e-05	4.81572	953.189	0.118671
ubl3b	-0.420059	1.77802e-06	1.53278e-05	4.81452	3380.69	0.087931
si:ch211-155e24.3	-0.722077	1.78653e-06	1.53902e-05	4.81276	1236.51	0.151183
fhit	0.71201	1.812e-06	1.55985e-05	4.80692	1449.88	0.149164
sepsecs	0.50114	1.82769e-06	1.57225e-05	4.80348	755.945	0.105026
rgl1	-0.755028	1.85661e-06	1.59488e-05	4.79727	8841.02	0.158339
adprm	0.818357	1.85538e-06	1.59488e-05	4.79727	963.297	0.171615
micos10	0.623872	1.8862e-06	1.61916e-05	4.79071	3210.77	0.130921
cox11	0.44508	1.90001e-06	1.62986e-05	4.78785	1260.37	0.09343
limd2	0.432358	1.9113e-06	1.63839e-05	4.78558	1885.97	0.0907823
ugt5b2	-0.580248	1.91652e-06	1.64109e-05	4.78487	6252.19	0.121849
actn4	0.568593	1.91714e-06	1.64109e-05	4.78487	17377	0.119403
ephb4b	-1.29139	1.93108e-06	1.65186e-05	4.78203	446.084	0.271272
sec22ba	0.722489	1.98799e-06	1.69934e-05	4.76972	1155.96	0.151954
acsl4b	0.627678	1.99362e-06	1.70297e-05	4.76879	7800.59	0.13203
hmgb3a	-0.574399	2.00912e-06	1.715e-05	4.76574	867.87	0.120862
tmem33	0.409453	2.05064e-06	1.74922e-05	4.75716	8213.45	0.0862303
ppat	0.843152	2.07872e-06	1.77193e-05	4.75155	1544.58	0.17767
acaca	0.733557	2.11474e-06	1.80138e-05	4.7444	556.146	0.154689
gpr137c	-0.738898	2.12931e-06	1.81252e-05	4.74172	2789.21	0.155861
ripor1	-0.605961	2.1344e-06	1.81558e-05	4.74098	2648.94	0.127833
prdx4	-0.505724	2.13895e-06	1.81691e-05	4.74067	6939.45	0.106697
npffr1l2	-3.70417	2.13857e-06	1.81691e-05	4.74067	12.7729	0.781492
ifrd2	0.462551	2.14738e-06	1.8228e-05	4.73926	8764.64	0.0976044
rab43	-0.517768	2.18251e-06	1.85133e-05	4.73252	1387.03	0.109332
rnf11a	-0.704499	2.19907e-06	1.86408e-05	4.72953	463.041	0.14881
ngdn	0.50039	2.20515e-06	1.86794e-05	4.72864	1646.65	0.105709
stxbp3	-0.518007	2.2155e-06	1.8754e-05	4.72691	5285.84	0.109453
gpr132b	1.0983	2.22348e-06	1.88085e-05	4.72565	1738.94	0.232102
mrpl3	0.515145	2.25757e-06	1.90836e-05	4.71934	2578.16	0.108936
mrps6	0.554937	2.27893e-06	1.92508e-05	4.71555	2741.22	0.117398
wdr83os	0.524429	2.28606e-06	1.92976e-05	4.7145	5862.52	0.110959
alg6	0.561007	2.30016e-06	1.94032e-05	4.71213	3075.74	0.118729
lars2	0.645151	2.31518e-06	1.95164e-05	4.7096	792.234	0.136576
slc15a4	-0.616099	2.321e-06	1.95519e-05	4.70881	8369.19	0.130439
plaa	0.488005	2.34695e-06	1.97569e-05	4.70428	3366.99	0.103369
npc1	-0.672596	2.35034e-06	1.97717e-05	4.70396	25505.9	0.142478
il10ra	-1.21957	2.43154e-06	2.04407e-05	4.6895	4727.99	0.258724
vamp5	0.651275	2.45069e-06	2.05875e-05	4.6864	905.841	0.138211
snx1a	-0.422561	2.46403e-06	2.06852e-05	4.68434	35235.3	0.0896951
gmps	0.407684	2.4743e-06	2.07572e-05	4.68283	7081.12	0.0865527
anxa6	2.37458	2.48576e-06	2.0839e-05	4.68112	34.0277	0.504233
slc39a10	0.986273	2.53241e-06	2.12155e-05	4.67335	3261.87	0.2096
fut9b	-0.485568	2.54036e-06	2.12675e-05	4.67228	1052.25	0.103206
irf3	-1.21137	2.55814e-06	2.14016e-05	4.66955	233.313	0.257549
rpf1	0.484239	2.61345e-06	2.18493e-05	4.66056	2588.17	0.10305
setd6	0.793052	2.6274e-06	2.19509e-05	4.65855	565.869	0.168807
tbp	0.597784	2.69294e-06	2.2483e-05	4.64815	1414.14	0.127379
rap1gap2a	-1.15484	2.70386e-06	2.25587e-05	4.64669	350.498	0.246124
atf6	0.790353	2.70863e-06	2.2583e-05	4.64622	1982.17	0.168456
hibadhb	0.515156	2.72424e-06	2.26977e-05	4.64402	4839.77	0.109828
asic1a	-1.59407	2.77015e-06	2.30644e-05	4.63706	126.689	0.340093
ndufa8	0.526523	2.78494e-06	2.31717e-05	4.63504	5959.44	0.112359
itgav	-0.64874	2.78696e-06	2.31727e-05	4.63502	5210.22	0.138444
gk5	0.64514	2.78963e-06	2.31791e-05	4.6349	1321.38	0.137682
rpp14	0.830572	2.80394e-06	2.3282e-05	4.63298	838.008	0.177295
tp53rk	0.611775	2.86293e-06	2.37443e-05	4.62444	1800.44	0.13071
rab5aa	-0.442008	2.8635e-06	2.37443e-05	4.62444	12935.3	0.0944386
ier5l	-0.96603	2.8952e-06	2.39908e-05	4.61996	3337.41	0.2065
eif2b1	0.674701	2.93564e-06	2.42928e-05	4.61452	2652.11	0.144313
ppifb	0.505769	2.93415e-06	2.42928e-05	4.61452	6404.61	0.108177
heatr1	0.531207	2.9418e-06	2.43272e-05	4.61391	2173.89	0.113631
prdx2	-0.467252	2.95764e-06	2.44417e-05	4.61187	19887.9	0.0999739
slc9a3r1a	0.492856	2.9895e-06	2.46882e-05	4.60751	4432.78	0.105502
ptgr2	-0.769424	3.00679e-06	2.48142e-05	4.6053	557.63	0.164746
anxa1a	1.17402	3.04774e-06	2.51351e-05	4.59972	1571.35	0.251526
tefa	-0.820991	3.18697e-06	2.62656e-05	4.58061	2975.38	0.176239
mitfa	1.09833	3.22631e-06	2.65718e-05	4.57558	1149.25	0.235903
arpc5a	0.543151	3.23177e-06	2.65988e-05	4.57514	23141.1	0.116668
tnfrsf21	-0.675901	3.23597e-06	2.66154e-05	4.57487	3748.71	0.145191
kdelr2a	0.559105	3.24555e-06	2.66761e-05	4.57388	16887.2	0.120118
tmtc4	-0.563072	3.25277e-06	2.67175e-05	4.5732	948.06	0.120982
bdh2	-0.47451	3.28896e-06	2.69783e-05	4.56899	2942.38	0.102004
tmed8	1.00722	3.28693e-06	2.69783e-05	4.56899	3121.37	0.216512
galns	0.495429	3.29868e-06	2.70399e-05	4.568	5652.36	0.106514
ndufab1b	0.611403	3.33711e-06	2.73365e-05	4.56326	7807.2	0.131516
micos13	0.574468	3.38483e-06	2.76901e-05	4.55768	2625.78	0.123649
prmt6	1.05791	3.38393e-06	2.76901e-05	4.55768	709.98	0.227702
cpvl	-0.386775	3.39168e-06	2.77276e-05	4.55709	13479.9	0.0832571
trmt11	0.467725	3.39509e-06	2.77368e-05	4.55694	1281.88	0.100687
rbm34	0.661617	3.4087e-06	2.78294e-05	4.5555	1354.18	0.142451
mgst1.1	-0.756423	3.45893e-06	2.82205e-05	4.54943	368.217	0.162969
zgc:172295	0.501453	3.47644e-06	2.8331e-05	4.54774	2053.52	0.108061
dnajc4	-0.757146	3.47769e-06	2.8331e-05	4.54774	737.524	0.163165
il6r	0.913035	3.47945e-06	2.8331e-05	4.54774	4283.81	0.196763
rtn4a	0.535529	3.49679e-06	2.84531e-05	4.54587	18245.1	0.115434
cct5	0.629005	3.56965e-06	2.90267e-05	4.5372	17784.9	0.135708
ppp2r2ab	0.569032	3.58423e-06	2.91252e-05	4.53573	4616.67	0.122791
fam167ab	1.80358	3.58655e-06	2.91252e-05	4.53573	70.4816	0.389205
gpatch8	-0.564296	3.60507e-06	2.92561e-05	4.53378	2881.85	0.121801
slc5a6b	0.609471	3.62167e-06	2.93712e-05	4.53208	475.341	0.131579
pdap1b	0.592945	3.62469e-06	2.93762e-05	4.532	2490.38	0.128016
mrpl15	0.474329	3.6542e-06	2.95956e-05	4.52877	2764.06	0.102444
tp53inp1	-1.09215	3.73392e-06	3.02212e-05	4.51969	1114.44	0.236106
serpinf1	-1.50664	3.74318e-06	3.0276e-05	4.5189	267.169	0.32575
cabp5b	-1.00035	3.81329e-06	3.08226e-05	4.51113	480.677	0.216465
rrp15	0.530987	3.82659e-06	3.09096e-05	4.50991	1754.12	0.114918
ndufaf7	0.648048	3.84015e-06	3.09986e-05	4.50866	591.29	0.140275
mrps34	0.70473	3.8597e-06	3.11358e-05	4.50674	2787.96	0.152579
cct4	0.47517	3.89535e-06	3.13818e-05	4.50332	33748.7	0.10292
exosc5	0.535462	3.89454e-06	3.13818e-05	4.50332	1137.04	0.115978
imp4	0.659519	3.90603e-06	3.1427e-05	4.5027	2730.71	0.142867
atp5mc3a	0.570511	3.90612e-06	3.1427e-05	4.5027	22270.8	0.123586
mapk1	-0.542676	3.92606e-06	3.15666e-05	4.50077	1589.51	0.117583
mrpl33	0.634782	3.94617e-06	3.16864e-05	4.49913	4295.65	0.137571
gnal	-0.884384	3.94418e-06	3.16864e-05	4.49913	631.55	0.191661
dus4l	0.485846	3.95583e-06	3.17431e-05	4.49835	558.504	0.105305
tnip1	1.06166	3.97142e-06	3.18472e-05	4.49693	3488.81	0.230152
mrps27	0.48374	3.99953e-06	3.20515e-05	4.49415	1846.35	0.104901
zdhhc13	0.537425	4.01026e-06	3.21164e-05	4.49327	6597.72	0.116557
sra1	0.588444	4.03176e-06	3.22674e-05	4.49124	1102.94	0.127652
tcp1	0.574662	4.05587e-06	3.24389e-05	4.48893	19646.4	0.124696
wbp2nl	1.09536	4.07971e-06	3.26082e-05	4.48667	27100.7	0.237746
rhoga	-1.00257	4.14151e-06	3.30588e-05	4.48071	1301.98	0.217753
pot1	-1.04725	4.14122e-06	3.30588e-05	4.48071	441.782	0.227457
LOC100004321	-1.11393	4.16023e-06	3.31865e-05	4.47904	118.904	0.24199
eif3s6ip	0.53702	4.17204e-06	3.32589e-05	4.47809	9201.07	0.116677
grapa	-0.53758	4.17877e-06	3.32908e-05	4.47768	3565.28	0.116807
eif2s2	0.542884	4.20399e-06	3.34698e-05	4.47535	19137	0.117992
gmppb	0.459298	4.22623e-06	3.36249e-05	4.47334	7837.46	0.0998487
api5	0.61196	4.27926e-06	3.40246e-05	4.46821	7278.79	0.133112
zgc:113149	-0.626061	4.2877e-06	3.40694e-05	4.46764	1034.15	0.136191
sdhaf4	0.624236	4.32449e-06	3.43393e-05	4.46421	1121.99	0.135847
zgc:175088	-0.505948	4.34618e-06	3.44892e-05	4.46232	2552.17	0.11013
copg2	0.377396	4.45099e-06	3.52979e-05	4.45225	12022.4	0.0822369
mrpl21	0.610392	4.46109e-06	3.53549e-05	4.45155	1570.41	0.133022
ecpas	0.458122	4.50826e-06	3.57055e-05	4.44726	3609.36	0.0998857
si:dkey-202e17.1	-1.35448	4.53118e-06	3.58637e-05	4.44534	59.7842	0.295389
gcsha	0.560961	4.58568e-06	3.62715e-05	4.44043	2154.1	0.122403
rab5b	0.480477	4.59326e-06	3.63079e-05	4.44	5024.71	0.104849
tjap1	-0.737665	4.59952e-06	3.63338e-05	4.43969	390.41	0.160982
agpat2	0.544368	4.6248e-06	3.65098e-05	4.43759	2682.69	0.118828
tmem101	0.579314	4.67487e-06	3.68573e-05	4.43348	1760.47	0.126519
smim12	0.501599	4.67204e-06	3.68573e-05	4.43348	2338.48	0.109543
ankrd46b	-0.922009	4.67931e-06	3.68684e-05	4.43335	141.287	0.20137
cd3eap	0.790766	4.68462e-06	3.68865e-05	4.43313	1009.06	0.172715
ndufb4	0.473102	4.72901e-06	3.72119e-05	4.42932	6380.76	0.103377
tmem147	0.474236	4.79164e-06	3.76804e-05	4.42388	5211.76	0.103687
eaf2	0.643558	4.89015e-06	3.84145e-05	4.41551	1837.76	0.140839
ddah1	-0.725094	4.89129e-06	3.84145e-05	4.41551	772.337	0.158685
chchd7	0.519152	4.90502e-06	3.84975e-05	4.41457	1086.72	0.11363
cadm4	-1.25331	4.91743e-06	3.857e-05	4.41375	180.183	0.274351
si:dkey-148a17.5	-0.953448	4.92676e-06	3.86183e-05	4.41321	2816.01	0.208729
fbl	0.734472	4.94373e-06	3.87264e-05	4.41199	13413.9	0.160816
dtx4a	-1.28679	4.95066e-06	3.87558e-05	4.41166	145.554	0.281766
pparaa	0.852137	4.96858e-06	3.88711e-05	4.41037	148.383	0.186622
hacl1	-0.598315	5.00038e-06	3.90948e-05	4.40788	348.819	0.131072
nufip1	0.493051	5.03739e-06	3.93588e-05	4.40496	446.874	0.108049
ube2e2	-0.916154	5.0466e-06	3.94055e-05	4.40444	1651.72	0.200786
rpz5	0.746847	5.10349e-06	3.98242e-05	4.39985	9507.88	0.163765
ccm2	0.658415	5.11308e-06	3.98735e-05	4.39932	592.421	0.144386
tnnt2c	0.630178	5.11793e-06	3.98858e-05	4.39918	455.244	0.1382
mrps31	0.612193	5.12898e-06	3.99463e-05	4.39852	3170.92	0.134269
mef2aa	-0.64276	5.13792e-06	3.99904e-05	4.39804	1157.58	0.140985
snrnp40	0.472226	5.22707e-06	4.06583e-05	4.39085	2774.38	0.103662
cdk7	0.446698	5.38251e-06	4.18406e-05	4.3784	1587.1	0.0981905
ssbp1	0.643499	5.42847e-06	4.2171e-05	4.37499	2153.12	0.141506
mxa	-0.883691	5.46894e-06	4.24584e-05	4.37204	942.272	0.194391
nmt1a	0.610219	5.54676e-06	4.30351e-05	4.36618	5250.7	0.134322
ctbs	-0.539056	5.59588e-06	4.33885e-05	4.36262	3680.24	0.118706
b9d1	-0.802447	5.63497e-06	4.36639e-05	4.35988	144.402	0.176764
arf5	0.667775	5.64976e-06	4.37229e-05	4.35929	14789.8	0.147117
acvrl1	-0.523499	5.6482e-06	4.37229e-05	4.35929	7434.53	0.11533
prkn	-1.509	5.67825e-06	4.39154e-05	4.35738	44.5184	0.332524
apool	0.542436	5.69307e-06	4.40021e-05	4.35653	2140.1	0.119546
memo1	0.432651	5.81286e-06	4.48995e-05	4.34776	1301.07	0.095443
zgc:194627	-1.32009	5.83191e-06	4.50181e-05	4.34661	869.957	0.291256
atp13a2	-0.845606	5.85496e-06	4.51673e-05	4.34518	5363.92	0.186604
uqcrb	0.560584	5.87684e-06	4.53074e-05	4.34383	8628.35	0.123728
rnd3b	-1.14219	5.93455e-06	4.57234e-05	4.33986	942.698	0.25221
prss16	-0.368724	5.97159e-06	4.59797e-05	4.33743	8302.83	0.0814429
trub2	0.55297	6.05277e-06	4.65753e-05	4.33184	1265.17	0.122216
sdhaf3	0.596309	6.1351e-06	4.71791e-05	4.32625	751.438	0.131878
tmem175	-1.14792	6.24838e-06	4.80199e-05	4.31858	240.249	0.254089
entpd4	0.474922	6.29033e-06	4.83118e-05	4.31595	1848.79	0.105155
nipa2	0.430971	6.34453e-06	4.86973e-05	4.31249	1447.7	0.0954623
sgms1	2.01751	6.35504e-06	4.87473e-05	4.31205	46.6534	0.446924
arf1	0.478245	6.37371e-06	4.88598e-05	4.31105	13278.3	0.105957
mettl9	0.592703	6.45837e-06	4.94776e-05	4.30559	2161.1	0.131396
pcbp2	0.360596	6.47054e-06	4.95397e-05	4.30505	10995.7	0.0799476
dock11	0.827821	6.60919e-06	5.05695e-05	4.29611	1469.75	0.183719
dus1l	0.521736	6.6535e-06	5.08765e-05	4.29348	846.908	0.115826
nck2b	1.02544	6.76963e-06	5.1732e-05	4.28624	226.879	0.227834
rnf152	-1.07766	6.81159e-06	5.202e-05	4.28383	93.3002	0.239508
dgcr8	0.514991	6.82596e-06	5.20645e-05	4.28346	2475.46	0.114467
fth1a	0.863941	6.82386e-06	5.20645e-05	4.28346	16496.3	0.192025
tubd1	0.826252	6.87411e-06	5.2399e-05	4.28068	460.276	0.183712
cdc37	0.5875	6.94093e-06	5.28753e-05	4.27675	8233.27	0.130686
ndufaf2	0.62137	6.9824e-06	5.31579e-05	4.27443	519.637	0.13826
def6a	0.734733	7.13241e-06	5.4266e-05	4.26547	1344.02	0.163649
dbx1a	-2.49254	7.15388e-06	5.43868e-05	4.26451	27.7561	0.555248
rarga	0.995877	7.15722e-06	5.43868e-05	4.26451	1749.52	0.22185
pla2g12a	0.448989	7.21151e-06	5.47311e-05	4.26177	642.248	0.100057
tmem183a	0.677478	7.20982e-06	5.47311e-05	4.26177	2296.53	0.150973
aagab	0.394413	7.29087e-06	5.52989e-05	4.25728	2045.06	0.0879401
kat2b	-1.10826	7.30511e-06	5.53724e-05	4.25671	437.319	0.247126
mrps18a	0.643937	7.35589e-06	5.57227e-05	4.25397	3451.2	0.143636
gnsb	-0.796355	7.36399e-06	5.57494e-05	4.25376	10664.2	0.177643
syngr2b	-1.57963	7.48169e-06	5.66053e-05	4.24714	49.8768	0.352634
mrpl36	0.596743	7.5151e-06	5.68227e-05	4.24548	3476.45	0.133245
dse	-0.603088	7.52187e-06	5.68387e-05	4.24536	1420.6	0.134667
ano10b	-1.36979	7.5393e-06	5.69351e-05	4.24462	80.5419	0.305903
tmem19	-0.472847	7.54682e-06	5.69565e-05	4.24446	1672.55	0.105601
zgc:153184	-1.13605	7.65044e-06	5.77028e-05	4.2388	2885.18	0.253881
selenow2a	-0.48233	7.67497e-06	5.7852e-05	4.23768	6583.32	0.107806
dnm1l	0.330367	7.74546e-06	5.83472e-05	4.23398	5187.07	0.0738729
wdfy1	-0.550784	7.76768e-06	5.84785e-05	4.233	3684.97	0.123177
psmg1	0.476992	7.82609e-06	5.88818e-05	4.23002	3866.59	0.106712
psmc2	0.520253	7.85709e-06	5.90786e-05	4.22857	9710.48	0.116413
rflna	5.74982	7.86804e-06	5.91244e-05	4.22823	12.9091	1.28668
tmx2b	0.669734	7.87417e-06	5.91339e-05	4.22816	4197.57	0.149876
pter	-1.07164	7.90545e-06	5.92957e-05	4.22698	82.5163	0.239863
dph5	0.735943	7.90322e-06	5.92957e-05	4.22698	1452.03	0.164722
ip6k2b	-0.962524	7.95876e-06	5.96222e-05	4.22459	7229.13	0.215509
cpsf3	0.567148	7.9554e-06	5.96222e-05	4.22459	5315.9	0.126982
dnajb11	0.643088	8.04175e-06	6.02069e-05	4.22035	14379.8	0.144059
itgb3b	1.61269	8.10269e-06	6.06258e-05	4.21734	40.4643	0.36139
mettl22	0.669266	8.12469e-06	6.07531e-05	4.21643	207.618	0.149997
olfcb1	-3.00172	8.46248e-06	6.32401e-05	4.19901	76.7812	0.674069
ccl34b.1	-0.768458	8.4773e-06	6.33121e-05	4.19851	233498	0.17258
alcamb	1.78544	8.48939e-06	6.33635e-05	4.19816	201.051	0.401001
slc2a3a	-1.27217	8.53072e-06	6.3633e-05	4.19632	142.68	0.285791
srpk1a	-0.456514	8.61655e-06	6.42339e-05	4.19224	1369.69	0.102604
rwdd	0.708909	8.83123e-06	6.5794e-05	4.18181	1609.63	0.159522
zranb2	0.66708	8.88966e-06	6.61889e-05	4.17921	2970.55	0.150157
slc9a7	-0.481757	9.02873e-06	6.71833e-05	4.17274	7405.57	0.108523
ppan	0.566101	9.06879e-06	6.74049e-05	4.17131	1486.11	0.12755
irf5	-0.5566	9.06958e-06	6.74049e-05	4.17131	6345.74	0.12541
gadd45ba	-2.0557	9.14733e-06	6.78998e-05	4.16813	16074.6	0.463371
ikzf1	0.457874	9.14209e-06	6.78998e-05	4.16813	5738.49	0.103205
hm13	0.5501	9.15377e-06	6.79063e-05	4.16809	12673.5	0.124001
pggt1b	0.354013	9.19982e-06	6.81648e-05	4.16644	3768.72	0.0798193
pdxka	-0.728238	9.19455e-06	6.81648e-05	4.16644	563.206	0.164191
triobpb	-0.593191	9.21607e-06	6.82023e-05	4.1662	357.775	0.133758
mrpl9	0.749484	9.21132e-06	6.82023e-05	4.1662	1766.01	0.168997
si:ch211-185a18.2	-0.857033	9.2344e-06	6.82964e-05	4.1656	379.329	0.193271
sept9a	1.21071	9.29994e-06	6.87394e-05	4.16279	201.634	0.273124
timm29	0.730641	9.36873e-06	6.92059e-05	4.15986	418.073	0.164884
eftud2	0.57386	9.39377e-06	6.93488e-05	4.15896	5277.55	0.12952
bckdk	-0.417432	9.40059e-06	6.93571e-05	4.15891	5967.84	0.0942173
eci1	-0.576285	9.41255e-06	6.94033e-05	4.15862	2139.43	0.13008
ube3c	0.55479	9.5324e-06	7.02058e-05	4.15363	2731.96	0.125305
gpr55a	2.40544	9.53292e-06	7.02058e-05	4.15363	27.0138	0.543295
ahsa1b	0.839785	9.54547e-06	7.02558e-05	4.15332	4434.97	0.189687
cdkn3	-0.961158	9.59455e-06	7.05744e-05	4.15135	440.034	0.217156
slc25a43	-1.0737	9.75191e-06	7.16886e-05	4.14455	1321.74	0.242777
golt1ba	0.513914	9.97374e-06	7.32751e-05	4.13504	1004.21	0.11633
mthfr	0.752064	1.00199e-05	7.35701e-05	4.1333	525.461	0.170276
cryz	-0.598834	1.01009e-05	7.41202e-05	4.13006	695.07	0.135636
coq8aa	0.436607	1.01637e-05	7.45361e-05	4.12763	2675.92	0.0989217
zgc:158619	-0.641768	1.02742e-05	7.53006e-05	4.1232	4716.35	0.145482
as3mt	-0.882775	1.0302e-05	7.54595e-05	4.12229	342.537	0.200142
hsp70l	1.05701	1.03928e-05	7.60783e-05	4.11874	1000.27	0.239749
acvr1ba	1.19005	1.059e-05	7.74752e-05	4.11084	459.255	0.270173
ufc1	0.610757	1.07421e-05	7.85408e-05	4.1049	3270.49	0.138756
ythdf3	0.369971	1.07815e-05	7.87823e-05	4.10357	2705.7	0.0840675
eif3ja	0.400236	1.09581e-05	8.00241e-05	4.09678	5243.85	0.0910174
myd88	-1.04581	1.10832e-05	8.08897e-05	4.09211	5235.05	0.237961
notch1a	-0.799572	1.11474e-05	8.13094e-05	4.08986	3294.79	0.181985
slc7a7	-0.511126	1.12648e-05	8.20676e-05	4.08583	44686.1	0.116394
sult5a1	3.83838	1.12588e-05	8.20676e-05	4.08583	1968.48	0.874053
cdk17	0.79043	1.13317e-05	8.25053e-05	4.08352	870.073	0.18005
tma16	0.702396	1.13531e-05	8.26119e-05	4.08296	692.029	0.160012
caspbl	-1.23001	1.13729e-05	8.27065e-05	4.08246	654.477	0.28023
mvp	1.05063	1.14589e-05	8.32328e-05	4.07971	2158.7	0.239452
lmnb1	-0.451394	1.14533e-05	8.32328e-05	4.07971	5199.94	0.102876
ube2kb	0.429609	1.14663e-05	8.32364e-05	4.07969	3496.47	0.0979167
dicp2.1	1.33957	1.14869e-05	8.33368e-05	4.07916	605.345	0.305342
ndufs3	0.465781	1.15281e-05	8.35859e-05	4.07787	7691.85	0.106189
ddx1	0.596525	1.15879e-05	8.39691e-05	4.07588	3472.54	0.136031
stard14	-1.16428	1.16022e-05	8.40225e-05	4.0756	130.963	0.265519
ociad1	0.549206	1.17003e-05	8.46827e-05	4.07221	4106.5	0.125301
hadhab	0.563952	1.17265e-05	8.48219e-05	4.07149	9986.05	0.128679
phactr4b	0.786117	1.17712e-05	8.5095e-05	4.0701	501.427	0.179406
si:ch211-68a17.7	0.565984	1.18493e-05	8.56084e-05	4.06748	664.317	0.12921
rab27a	0.899558	1.1978e-05	8.6487e-05	4.06305	1306.2	0.205473
smad2	-0.566273	1.20376e-05	8.68659e-05	4.06115	5231.72	0.129377
zgc:158320	-0.90226	1.21353e-05	8.74676e-05	4.05815	203.735	0.206224
ctnnal1	-1.25763	1.21349e-05	8.74676e-05	4.05815	262.985	0.287448
cdkn2aipnl	0.677127	1.25434e-05	9.03555e-05	4.04405	2837.04	0.155023
gps1	0.382529	1.25602e-05	9.0423e-05	4.04372	4843.68	0.0875826
tnnt3b	1.51667	1.26724e-05	9.11765e-05	4.04012	64.4051	0.347408
bcar1	-0.835301	1.27478e-05	9.16656e-05	4.03779	252.519	0.19139
rasgef1ba	-0.992009	1.28318e-05	9.22146e-05	4.0352	3926.37	0.227371
alg5	0.417488	1.28943e-05	9.25545e-05	4.0336	5804.51	0.0957126
si:dkey-222b8.1	-1.23056	1.28917e-05	9.25545e-05	4.0336	252.738	0.282112
creg2	0.701328	1.29741e-05	9.3073e-05	4.03118	2004.68	0.160835
sco2	0.803626	1.30549e-05	9.3597e-05	4.02874	563.22	0.184352
spi1b	0.465667	1.3079e-05	9.37149e-05	4.02819	34398.6	0.106834
sccpdhb	-0.561656	1.31062e-05	9.37994e-05	4.0278	968.229	0.12887
p4ha2	0.513088	1.31044e-05	9.37994e-05	4.0278	1369.68	0.117725
zgc:110843	-0.540741	1.31668e-05	9.41781e-05	4.02605	649.401	0.1241
mrpl4	0.533343	1.33588e-05	9.54388e-05	4.02028	3668.11	0.122491
phf2	-0.628512	1.33581e-05	9.54388e-05	4.02028	719.634	0.144348
crfb15	-1.90076	1.34373e-05	9.59439e-05	4.01798	110.248	0.43667
slco2b1	-0.637334	1.37619e-05	9.8204e-05	4.00787	10432.1	0.146594
idh1	0.403794	1.38798e-05	9.89872e-05	4.00442	6496.07	0.092917
fthl29	1.12417	1.39931e-05	9.97364e-05	4.00115	2457.36	0.258788
mrps10	0.475413	1.40739e-05	0.000100254	3.9989	3201.89	0.109474
dohh	0.579236	1.42103e-05	0.000101166	3.99497	2164.04	0.133446
kank2	0.598153	1.46239e-05	0.00010405	3.98276	294.452	0.138005
zgc:162396	-0.487561	1.46759e-05	0.000104359	3.98147	914.121	0.11251
smfn	0.51441	1.47299e-05	0.000104682	3.98013	1344.78	0.118728
lpar5b	1.47129	1.48722e-05	0.000105632	3.97621	237.839	0.339745
wdr62	-0.736211	1.48883e-05	0.000105684	3.97599	1019.56	0.170012
spns1	-0.519652	1.49134e-05	0.000105801	3.97551	13595	0.120013
ndufa7	0.613117	1.5032e-05	0.000106581	3.97232	3326.52	0.141656
tlr21	-1.10245	1.5251e-05	0.00010807	3.9663	2164.13	0.254899
si:dkey-151g22.1	-0.619035	1.52944e-05	0.000108315	3.96531	674.352	0.143149
zgc:171971	-0.761993	1.53908e-05	0.000108871	3.96309	179.572	0.176264
atl3	0.711072	1.53902e-05	0.000108871	3.96309	4353.86	0.164485
mrpl39	0.511393	1.56079e-05	0.000110343	3.95726	3135.64	0.11838
cox4i2	-1.01036	1.56484e-05	0.000110564	3.95639	3052.61	0.233914
zcchc4	0.577226	1.56851e-05	0.000110759	3.95562	415.433	0.133653
nrf1	-0.487105	1.57711e-05	0.000111302	3.9535	1679.97	0.112817
atp5md	0.615117	1.58131e-05	0.000111487	3.95278	5055.38	0.142486
hdac9b	0.849983	1.58156e-05	0.000111487	3.95278	3393.77	0.196891
fnta	0.517628	1.63031e-05	0.000114795	3.94008	2487.7	0.120091
lactb	-0.430734	1.63038e-05	0.000114795	3.94008	1284.68	0.0999314
ppfibp1b	-1.72887	1.63263e-05	0.000114888	3.93973	339.094	0.40113
nucb2a	0.458875	1.64177e-05	0.000115464	3.93755	5856.85	0.106498
serpinb1	-1.15037	1.64675e-05	0.000115748	3.93649	393.094	0.267026
itgb1b	0.732048	1.66959e-05	0.000117286	3.93076	2531.44	0.170045
pif1	-0.910051	1.67425e-05	0.000117545	3.9298	769.815	0.211423
si:ch1073-443f11.2	0.907056	1.68234e-05	0.000118023	3.92803	1340.06	0.210779
zgc:163080	-0.572908	1.683e-05	0.000118023	3.92803	1291.39	0.133133
atat1	-1.18768	1.70098e-05	0.000119176	3.92381	155.819	0.276147
snrpg	0.704403	1.7014e-05	0.000119176	3.92381	5096.7	0.163782
cdkal1	0.514081	1.71511e-05	0.000120068	3.92057	1947.33	0.119579
zbtb8a	-0.947053	1.72941e-05	0.000120999	3.91722	127.041	0.220387
snrpb2	0.57224	1.73368e-05	0.000121228	3.9164	3785.03	0.133182
csf3r	0.840268	1.73746e-05	0.000121423	3.9157	2106.87	0.195584
erh	0.495515	1.74263e-05	0.000121714	3.91466	8567.5	0.115355
ro60	-0.521127	1.78361e-05	0.000124505	3.90481	520.329	0.121464
phc2b	0.72499	1.78741e-05	0.000124699	3.90414	153.154	0.168999
hgfa	-3.26082	1.7926e-05	0.000124989	3.90313	15.8241	0.760228
anxa13	1.17547	1.79479e-05	0.000125071	3.90284	171.755	0.274067
zgc:110319	0.382484	1.7984e-05	0.00012525	3.90222	974.854	0.0891871
aldh16a1	-0.481523	1.81025e-05	0.000125932	3.89986	5597.51	0.112319
selenos	0.40773	1.80989e-05	0.000125932	3.89986	6153.92	0.0951055
ppdpfb	-0.849564	1.82538e-05	0.000126912	3.8965	40195.1	0.198253
slc25a36a	-0.363777	1.83681e-05	0.000127634	3.89404	4031.41	0.0849182
ilf2	0.427566	1.8523e-05	0.000128636	3.89064	16101.6	0.0998521
zgc:112183	-0.505496	1.85421e-05	0.000128696	3.89044	801.171	0.118058
rorab	-1.02673	1.87298e-05	0.000129925	3.88631	1469.96	0.239918
ntmt1	0.631133	1.87976e-05	0.000130321	3.88499	1976.21	0.147505
atox1	-0.538393	1.88516e-05	0.000130621	3.88399	7190.32	0.125849
mcmbp	0.647999	1.89111e-05	0.000130959	3.88287	2559.29	0.151495
psmb4	0.4592	1.89324e-05	0.000131032	3.88262	7420.73	0.107362
nanos1	-1.66574	1.89883e-05	0.000131344	3.88159	439.824	0.389512
wdr4	0.513448	1.90605e-05	0.000131769	3.88019	1735.18	0.120087
rdh14a	-0.396123	1.91233e-05	0.000132128	3.87901	899.737	0.0926628
uba1	0.477369	1.91439e-05	0.000132195	3.87879	27708.8	0.111674
eif3ha	0.329889	1.92377e-05	0.000132768	3.87691	6233.29	0.0771931
znf143b	0.710382	1.96262e-05	0.000135372	3.86847	1066.45	0.166401
samsn1a	0.504862	1.96746e-05	0.000135629	3.86765	31971	0.118275
snrpd3	-0.46393	1.98313e-05	0.000136632	3.86445	3111.85	0.108731
uqcrq	0.555854	1.98585e-05	0.000136742	3.8641	7581.99	0.130284
rabgef1	-0.372871	2.01504e-05	0.000138673	3.85801	2351.41	0.0874624
brdt	-0.735605	2.0218e-05	0.00013906	3.8568	1401.19	0.172577
ppp4cb	0.339168	2.02468e-05	0.000139179	3.85642	9854.29	0.0795768
kifc1	-1.02788	2.02679e-05	0.000139246	3.85622	3397.98	0.241178
rfx1a	-0.959877	2.04909e-05	0.000140699	3.85171	117.03	0.225351
ptrh2	0.733926	2.05109e-05	0.000140757	3.85153	852.642	0.172313
nt5c3a	0.538469	2.0834e-05	0.000142894	3.84499	2145.63	0.126527
pigrl4.2	1.01655	2.09062e-05	0.000143308	3.84373	234.743	0.238909
gstz1	-0.644497	2.10282e-05	0.000144063	3.84145	574.045	0.151515
blnk	0.81639	2.10788e-05	0.000144329	3.84065	3463.2	0.19195
tinagl1	1.20404	2.15227e-05	0.000147286	3.83184	144.316	0.283404
atp1b3b	1.13148	2.18777e-05	0.000149631	3.82498	197.287	0.266556
stox1	-2.7073	2.19906e-05	0.000150319	3.82299	33.1589	0.637964
il21r.1	-0.637406	2.20215e-05	0.000150445	3.82262	2291.39	0.150213
si:dkey-58f10.7	-0.868593	2.21148e-05	0.000150998	3.82103	1156.11	0.204741
golt1bb	0.586893	2.21879e-05	0.000151412	3.81984	2722.35	0.138364
pdk4	-0.544252	2.22592e-05	0.000151814	3.81869	729.664	0.128333
pigl	-0.541536	2.23659e-05	0.000152441	3.8169	367.741	0.127725
mgst3b	-0.586093	2.23762e-05	0.000152441	3.8169	7688.7	0.138238
hsd11b2	-1.7516	2.27523e-05	0.000154917	3.8099	29.0899	0.413502
mogat3b	1.08551	2.28592e-05	0.000155558	3.80811	1046.52	0.256321
si:ch211-217k17.7	0.525948	2.29405e-05	0.000156024	3.80681	2454.1	0.124215
polr3k	0.843122	2.29805e-05	0.000156209	3.80629	1167.75	0.199142
rpusd4	0.651778	2.30675e-05	0.000156713	3.8049	608.891	0.153978
mtrex	0.502914	2.30818e-05	0.000156722	3.80487	4709.07	0.118814
tph1b	3.15054	2.3286e-05	0.000158015	3.8013	26.3792	0.744668
foxred1	0.862478	2.33004e-05	0.000158015	3.8013	473.772	0.203863
mpp6a	0.563157	2.33241e-05	0.000158015	3.8013	590.963	0.13312
aqp7	-0.556557	2.33172e-05	0.000158015	3.8013	1662.49	0.131558
arhgap25	-0.549067	2.34457e-05	0.000158751	3.79928	1368.94	0.129826
ccdc137	0.602315	2.34852e-05	0.000158929	3.7988	2000.56	0.142429
mtmr3	-0.785483	2.36334e-05	0.000159844	3.7963	1582.76	0.185804
pgrmc1	-0.421796	2.36477e-05	0.000159852	3.79628	2730.44	0.0997782
samsn1b	1.70696	2.39757e-05	0.000161979	3.79054	44.5732	0.404088
rdh12	0.827236	2.4007e-05	0.0001621	3.79022	253.452	0.195845
uba3	0.409357	2.40478e-05	0.000162286	3.78972	3295	0.0969224
mpdu1b	0.649373	2.41516e-05	0.000162896	3.78809	5385.37	0.153786
huwe1	0.450353	2.44865e-05	0.000165064	3.78235	2001.04	0.106732
abi1b	-1.18534	2.45746e-05	0.000165566	3.78103	3248.38	0.280974
soul3	-0.610717	2.47e-05	0.000166319	3.77906	865.693	0.144805
eif4eb	0.578066	2.47407e-05	0.000166501	3.77858	1722.07	0.137075
asah1b	-0.449929	2.47771e-05	0.000166654	3.77819	16330.3	0.106699
tardbp	0.416074	2.51318e-05	0.000168946	3.77225	5376.42	0.0987451
deptor	-0.703555	2.53208e-05	0.000170029	3.76948	1412.03	0.167039
btd	-1.85361	2.5315e-05	0.000170029	3.76948	24.9607	0.440082
add1	-0.733509	2.54055e-05	0.000170504	3.76827	4392.55	0.174182
zgc:153631	-0.97248	2.54644e-05	0.000170805	3.7675	800.117	0.230957
slka	0.506706	2.54907e-05	0.000170887	3.76729	4188.98	0.120346
kpnb1	0.49904	2.55485e-05	0.000171181	3.76655	14052.6	0.11854
smcr8b	-0.982193	2.55886e-05	0.000171355	3.7661	899.84	0.233325
mmd	-0.575707	2.56259e-05	0.00017151	3.76571	3030.77	0.136773
ruvbl1	0.616018	2.56656e-05	0.000171682	3.76528	3975.36	0.146362
zmiz1a	-0.539722	2.58599e-05	0.000172887	3.76224	2698.6	0.128287
nol8	0.700176	2.59112e-05	0.000173135	3.76162	1081.03	0.166443
slc31a2	-0.528989	2.60649e-05	0.000174066	3.75929	901.91	0.125789
pxk	0.677715	2.62596e-05	0.00017527	3.75629	1776.62	0.161219
zgc:171480	0.714332	2.62747e-05	0.000175275	3.75628	1281.01	0.169935
pora	0.470515	2.64477e-05	0.000176332	3.75367	5963.83	0.111972
hypk	0.605522	2.64686e-05	0.000176375	3.75356	5697.58	0.144107
mgat1b	-0.553349	2.66028e-05	0.000177173	3.7516	5137.42	0.131726
blmh	0.349579	2.67891e-05	0.000178316	3.74881	5529.06	0.0832494
arsg	-1.09171	2.68153e-05	0.000178393	3.74862	147.797	0.259995
zgc:174904	-0.847105	2.68641e-05	0.00017862	3.74807	3740.09	0.201762
miga2	0.703213	2.69835e-05	0.000179316	3.74638	163.768	0.16753
mtdha	0.333176	2.70652e-05	0.000179761	3.74531	8564.57	0.0793872
ier2a	-1.01871	2.75482e-05	0.000182869	3.73786	82880.9	0.242964
psma8	0.462442	2.76704e-05	0.00018358	3.73617	13769.7	0.11032
kpnb3	0.601944	2.76983e-05	0.000183665	3.73597	4742.12	0.143607
srp14	0.488047	2.77428e-05	0.00018386	3.73551	3501.92	0.116445
bbox1	-0.420886	2.8065e-05	0.000185894	3.73073	1164.66	0.100483
coa3a	0.503288	2.82614e-05	0.000187094	3.72794	2091.83	0.120201
ddx19	0.647389	2.83566e-05	0.000187622	3.72672	3674.53	0.154646
tia1l	0.54659	2.8834e-05	0.000190677	3.7197	16271.7	0.130685
lancl1	-0.523964	2.90257e-05	0.000191841	3.71706	578.679	0.125321
mapk3	0.455682	2.92214e-05	0.000193029	3.71438	6609.06	0.109029
mbnl3	-0.967014	2.92828e-05	0.00019333	3.7137	455.973	0.2314
noc2l	0.664299	2.93598e-05	0.000193733	3.7128	3500.66	0.158985
nadkb	-0.311512	2.93758e-05	0.000193734	3.71279	2742.89	0.0745556
gp1bb	0.959028	2.93941e-05	0.00019375	3.71276	179.368	0.229536
abhd3	0.823558	2.94704e-05	0.000194148	3.71187	219.894	0.19714
lsg1	0.423708	2.97114e-05	0.000195629	3.70857	1871.42	0.101471
evla	-0.624991	2.98775e-05	0.000196617	3.70638	2873.27	0.14972
canx	0.670835	3.02372e-05	0.000198876	3.70142	88051.3	0.160807
rorb	-1.10204	3.05944e-05	0.000201118	3.69655	96.3038	0.264343
carhsp1	-1.01274	3.0781e-05	0.000202235	3.69414	301.869	0.243003
tmem218	-1.12364	3.08428e-05	0.000202531	3.69351	164.345	0.269643
timm9	0.735508	3.14548e-05	0.000206439	3.68521	1674.35	0.176691
cd99l2	-0.600863	3.15143e-05	0.000206675	3.68471	7001.94	0.14436
slc25a40	0.590786	3.15248e-05	0.000206675	3.68471	848.965	0.141942
cct2	0.361794	3.16637e-05	0.000207475	3.68304	11197.1	0.0869454
gtdc1	0.504801	3.179e-05	0.000208191	3.68154	679.072	0.121339
rbks	-0.598439	3.20314e-05	0.000209658	3.67849	419.264	0.143907
g3bp2	0.595714	3.21381e-05	0.000210244	3.67728	930.071	0.143277
ywhae1	0.390316	3.22145e-05	0.000210631	3.67648	15780	0.0938887
si:ch211-195h23.3	0.458987	3.24789e-05	0.000212245	3.67316	2321.66	0.110457
ulk3	-0.545013	3.27563e-05	0.000213944	3.6697	402.3	0.131221
mrtfab	-0.432724	3.28813e-05	0.000214618	3.66833	5281.97	0.104207
alox5a	0.649043	3.28948e-05	0.000214618	3.66833	4608.61	0.156304
rab10	-0.331622	3.31021e-05	0.000215855	3.66584	15123.9	0.0798895
kcnj13	-1.83371	3.32806e-05	0.000216903	3.66374	46.6613	0.441882
dhx37	0.518623	3.33826e-05	0.000217451	3.66264	1182.31	0.124997
serpinb1l4	0.860491	3.3493e-05	0.000218054	3.66144	134.018	0.207432
coa3b	0.552716	3.35804e-05	0.000218505	3.66054	1229.07	0.133258
commd7	-0.382139	3.3667e-05	0.000218952	3.65965	3547	0.0921453
mpnd	-0.669247	3.40853e-05	0.000221554	3.65452	345.892	0.161486
ola1	0.406102	3.5225e-05	0.000228841	3.64047	2951.36	0.0981692
dhrsx	0.651879	3.54111e-05	0.000229927	3.63841	707.837	0.157628
kcnn1b	1.25609	3.54738e-05	0.000230211	3.63787	497.634	0.303761
ubtfl	-0.43885	3.55284e-05	0.000230443	3.63744	1627.65	0.106136
zgc:77375	-1.00953	3.57597e-05	0.000231819	3.63485	236.128	0.244244
ssr3	0.459342	3.64793e-05	0.000236358	3.62643	10150.5	0.111255
grb2b	-0.414795	3.72488e-05	0.000241216	3.61759	6824.04	0.100583
setb	0.575198	3.73579e-05	0.000241794	3.61655	28184.4	0.139501
ezh1	-0.97836	3.7533e-05	0.000242799	3.61475	228.405	0.237341
pxmp2	0.537282	3.80154e-05	0.000245788	3.60944	748.33	0.130433
ccnk	0.443892	3.81049e-05	0.000246236	3.60865	1690.6	0.107775
dhrs12	0.51706	3.82265e-05	0.000246891	3.60749	3289.86	0.125563
tm9sf4	0.477665	3.83829e-05	0.00024777	3.60595	8060	0.116023
psmd4a	0.402173	3.87206e-05	0.000249818	3.60238	4866.53	0.0977339
sall3b	-1.09644	3.93649e-05	0.00025384	3.59544	267.96	0.266698
gstm.2	-0.413567	3.94097e-05	0.000253994	3.59518	4137.98	0.100602
kctd12.1	-1.20076	3.95477e-05	0.000254749	3.59389	319.914	0.292148
skia	-0.659613	3.96191e-05	0.000255074	3.59333	5213.56	0.160502
scinla	-0.77225	3.97128e-05	0.000255542	3.59254	7944.22	0.187934
yrdc	0.560549	3.97633e-05	0.000255732	3.59222	527.786	0.136425
nvl	0.468151	3.98334e-05	0.000256048	3.59168	1374.51	0.113949
fbxw8	-0.743444	3.99258e-05	0.000256506	3.5909	585.253	0.180979
abcb4	2.1575	4.00939e-05	0.00025744	3.58932	5172.71	0.52533
ints11	-0.426159	4.01133e-05	0.00025744	3.58932	1017.84	0.103768
cdca4	-0.589294	4.0687e-05	0.000260984	3.58339	5260.53	0.143606
ddx3xb	0.409575	4.08162e-05	0.000261675	3.58224	13541.7	0.099828
wdr6	0.617038	4.0846e-05	0.000261728	3.58215	421.075	0.1504
map2k6	-0.449014	4.09593e-05	0.000262316	3.58118	6145.66	0.109462
arrdc2	-1.80773	4.1122e-05	0.00026322	3.57968	3554.94	0.440793
ndufs7	0.510831	4.14869e-05	0.000265416	3.57607	8693.17	0.124622
sntb1	1.95429	4.18056e-05	0.000267315	3.57298	52.159	0.476974
vars1	0.538306	4.19119e-05	0.000267854	3.5721	7119.78	0.131401
mrpl13	0.454188	4.19671e-05	0.000268066	3.57176	2800.55	0.110876
utp18	0.514134	4.22333e-05	0.000269483	3.56947	657.634	0.125554
elp3	0.451181	4.22297e-05	0.000269483	3.56947	1673.17	0.11018
snrkb	-1.25147	4.25781e-05	0.000271542	3.56616	1205.19	0.305757
itfg2	-0.447931	4.31654e-05	0.000275143	3.56044	914.965	0.109523
emc10	0.426745	4.34549e-05	0.000276843	3.55777	4610.18	0.104382
top1l	0.57693	4.36063e-05	0.000277663	3.55648	8025.03	0.141145
hsp70.2	1.21635	4.41443e-05	0.000280941	3.55138	1594.58	0.297785
pdcd2	0.673564	4.41688e-05	0.00028095	3.55137	653.629	0.164907
ltbp3	3.06697	4.44607e-05	0.00028266	3.54874	13.2216	0.751159
apoeb	-0.779872	4.46184e-05	0.000283514	3.54743	493881	0.191044
march2	-0.55599	4.46868e-05	0.000283801	3.54699	830.91	0.136212
slc35f6	-0.558043	4.48854e-05	0.000284913	3.54529	30666.2	0.136749
znf384l	-0.761179	4.51819e-05	0.000286646	3.54265	281.558	0.186598
mat2al	-0.735092	4.56066e-05	0.000289039	3.53904	701.306	0.180299
ap1s2	-0.451849	4.56039e-05	0.000289039	3.53904	6947.66	0.110827
kctd7	-0.988806	4.58372e-05	0.00029035	3.53708	138.468	0.242598
zeb2a	-0.54776	4.6809e-05	0.000296352	3.52819	17658.3	0.134551
psmb6	0.439965	4.71981e-05	0.00029866	3.52482	7253.84	0.108124
mtch2	0.43466	4.72352e-05	0.000298739	3.52471	9183.14	0.106825
cpsf2	0.451667	4.7322e-05	0.000299133	3.52414	4840.18	0.111016
ubiad1	0.36997	4.74965e-05	0.00030008	3.52276	2507.34	0.0909551
pigs	0.461794	4.75834e-05	0.000300473	3.52219	3096.35	0.113541
slc5a6a	0.96041	4.79752e-05	0.000302791	3.51886	104.469	0.236247
ddx54	0.541227	4.80924e-05	0.000303373	3.51802	1901.93	0.133153
ciao2b	0.360601	4.82008e-05	0.0003039	3.51727	2406.78	0.0887265
mthfd2	0.449459	4.82637e-05	0.000304139	3.51693	5756.84	0.110598
dock4b	-0.597414	4.84223e-05	0.00030498	3.51573	3038.32	0.147034
sap30bp	0.345379	4.88961e-05	0.000307805	3.51172	3151.51	0.0850512
slc30a4	-0.485681	4.91755e-05	0.000309404	3.50947	3216.04	0.11964
lsm7	0.741703	4.94832e-05	0.00031118	3.50699	7324.2	0.182773
slc2a10	-0.893183	4.9531e-05	0.00031132	3.50679	479.156	0.220114
bcap31	0.411445	4.9782e-05	0.000312721	3.50484	3974.1	0.101425
cdk11b	0.471775	4.98053e-05	0.000312721	3.50484	3127.22	0.1163
lonp2	-0.480613	4.99531e-05	0.000313487	3.50378	1178.56	0.118499
adora2b	1.07877	5.03225e-05	0.000315643	3.5008	651.414	0.266093
atp6v0d1	0.475028	5.03847e-05	0.00031587	3.50049	15394.1	0.11718
mapk11	0.434596	5.05536e-05	0.000316679	3.49938	11343.9	0.107227
uap1	0.476235	5.05657e-05	0.000316679	3.49938	2558.1	0.117502
cab39l1	0.518979	5.09526e-05	0.000318938	3.49629	5500.35	0.128105
cyba	0.649188	5.12104e-05	0.000320387	3.49432	22434.7	0.160292
pus7	0.36001	5.14728e-05	0.000321864	3.49233	1424.5	0.088917
peli1b	-0.68721	5.15484e-05	0.000322171	3.49191	1572.77	0.169745
psmd13	0.453684	5.2348e-05	0.000327	3.48545	7370.69	0.112162
tcf7l1b	-0.96836	5.24278e-05	0.000327331	3.48501	248.577	0.239424
trmt13	0.550385	5.25129e-05	0.000327695	3.48453	610.099	0.136094
ppp4r3b	0.308895	5.2901e-05	0.000329948	3.48156	4010.84	0.0764133
malt2	-0.379325	5.2951e-05	0.00033009	3.48137	3167.33	0.093841
fgfr1op	-0.5701	5.32629e-05	0.000331865	3.47904	3252.83	0.141085
exosc9	0.623828	5.32931e-05	0.000331883	3.47901	1369.73	0.154386
slc49a4	0.621179	5.3555e-05	0.000333344	3.47711	5380.79	0.153775
zgc:77880	-0.819912	5.38203e-05	0.000334312	3.47585	541.801	0.20303
disc1	-1.03615	5.37896e-05	0.000334312	3.47585	1198.25	0.256566
lix1l	-0.930383	5.37585e-05	0.000334312	3.47585	213.383	0.230369
cd74b	-1.12723	5.38127e-05	0.000334312	3.47585	1257.61	0.279127
alg8	0.50053	5.40034e-05	0.000335278	3.4746	939.419	0.123967
pomp	0.450112	5.45433e-05	0.000338457	3.4705	7542.35	0.111545
iqce	-1.19883	5.47765e-05	0.000339731	3.46886	154.513	0.297162
ptpn22	-0.425293	5.51088e-05	0.000341618	3.46646	5559.33	0.105458
nrbf2b	-0.862613	5.6435e-05	0.000349662	3.45635	1987.41	0.214194
nup43	0.595189	5.68775e-05	0.000352053	3.45339	1324.16	0.147858
ccdc51	0.594817	5.68787e-05	0.000352053	3.45339	1057.06	0.147766
rhbdd1	-0.641302	5.69583e-05	0.000352366	3.45301	520.979	0.159327
srsf7b	-0.772465	5.73264e-05	0.000354463	3.45043	264.602	0.191986
stx17	-0.584624	5.76394e-05	0.000356218	3.44828	331.392	0.145347
sod1	-0.415208	5.78286e-05	0.000357206	3.44708	2600.77	0.103247
kifap3b	0.597502	5.86877e-05	0.000362329	3.4409	905.233	0.148705
btr22	-0.929514	5.92061e-05	0.000365344	3.4373	184.162	0.231455
utp11	0.557322	5.92376e-05	0.000365353	3.43729	1348.53	0.138781
si:ch211-235e9.6	0.550592	5.9336e-05	0.000365775	3.43679	3356.79	0.137119
arl8bb	-0.834455	5.94641e-05	0.00036635	3.4361	2073.02	0.207838
nudc	0.633316	5.94894e-05	0.00036635	3.4361	7007.86	0.157744
zgc:174906	-0.639173	6.04182e-05	0.000371882	3.4296	1075.61	0.159348
zdhhc3a	-0.503189	6.06453e-05	0.000373091	3.42819	2348.19	0.125475
per3	-0.766562	6.07494e-05	0.000373543	3.42766	668.19	0.191168
rsrp1	-0.953465	6.08953e-05	0.000374251	3.42684	4747.07	0.237813
klhl18	0.601683	6.10109e-05	0.000374772	3.42623	1060.51	0.150088
urod	0.518819	6.1287e-05	0.000376279	3.42449	3236.66	0.129452
isoc2	-0.640155	6.16106e-05	0.000378075	3.42242	470.163	0.159777
nfe2l2a	-0.665358	6.18814e-05	0.000379546	3.42074	12752.8	0.16611
agbl5	-0.676593	6.21357e-05	0.000380722	3.41939	624.803	0.168956
pgam5	0.368984	6.2115e-05	0.000380722	3.41939	3288.32	0.0921393
gcfc2	0.443864	6.24126e-05	0.000382226	3.41768	646.61	0.110869
zgc:194224	0.720477	6.31749e-05	0.0003867	3.41263	460.027	0.180091
exoc7	-0.481414	6.32158e-05	0.000386756	3.41256	3539.74	0.120339
zgc:92242	-1.25151	6.34289e-05	0.000387862	3.41132	71.7348	0.312903
rsrc1	-0.724261	6.34602e-05	0.000387862	3.41132	232.116	0.181085
mrps14	0.531786	6.35565e-05	0.000388255	3.41088	2197.54	0.132973
fli1b	-0.425243	6.37581e-05	0.000389292	3.40972	8818.11	0.106352
esrra	0.657821	6.40364e-05	0.000390795	3.40805	513.946	0.164561
napaa	0.604866	6.43659e-05	0.000392609	3.40604	476.789	0.15136
prrc1	0.332169	6.47847e-05	0.000394768	3.40366	3484.04	0.0831531
[truncated: 2,218 more rows]
