# Supplementary material for: Temporal dynamics of macrophage transcriptional profiles during zebrafish wound healing
Source: Front Immunol. 2026 Jan 19;16:1721612. doi: 10.3389/fimmu.2025.1721612 (PMC12861901; doi:10.3389/fimmu.2025.1721612)
Supplement: Supplementary file 5 [file Table4.xlsx]

## Sheet: 4A. 29hpA_DESeq2_p-value0_05
Table 4A. 29hpA_DESeq2_p-value0_05
Genes	log2FoldChange	pvalue	padj	minus_log10-padj	baseMean	lfcSE								Elements only in 29hpA (22 genes) :		log2FoldChange	pvalue	padj	minus_log10-padj	baseMean
mmp9	1.53146	2.95152e-08	0.000139416	3.85569	1457.3	0.276223									mpx	2.1299	2.05474e-08	0.000139416	3.85569	550.866
mpx	2.1299	2.05474e-08	0.000139416	3.85569	550.866	0.379842		A total of 45 genes							cd74a	-1.25782	3.95769e-08	0.000139416	3.85569	6893.27
cd74a	-1.25782	3.95769e-08	0.000139416	3.85569	6893.27	0.228998		p < 0.05							dut	-0.366939	1.73052e-07	0.00040346	3.3942	4389.78
dut	-0.366939	1.73052e-07	0.00040346	3.3942	4389.78	0.0702117									fen1	-0.315361	1.90888e-07	0.00040346	3.3942	5004.62
fen1	-0.315361	1.90888e-07	0.00040346	3.3942	5004.62	0.0605531									sumo3b	-0.304614	7.18981e-07	0.000949774	3.02238	6912.85
slc22a13b	2.23903	2.72527e-07	0.000480012	3.31875	56.2303	0.43548									lig1	-0.383033	4.18548e-06	0.00402111	2.39565	2790.81
scinlb	0.940992	3.408e-07	0.000514511	3.28861	12550.7	0.184531									pcna	-0.28971	1.40487e-05	0.0114206	1.94231	31370.3
sumo3b	-0.304614	7.18981e-07	0.000949774	3.02238	6912.85	0.0614616									rps17	-0.304901	1.97984e-05	0.014945	1.82551	7069.33
znf395a	0.495898	1.2207e-06	0.00143337	2.84364	1069.33	0.1022									orc4	-0.375461	2.39261e-05	0.0164963	1.78261	2699.38
npsn	2.02221	3.79283e-06	0.00400826	2.39704	344.423	0.437478									ctdspl2a	-0.382077	3.7327e-05	0.0197236	1.70501	858.85
lig1	-0.383033	4.18548e-06	0.00402111	2.39565	2790.81	0.0832327									cp	2.74307	4.28695e-05	0.0208313	1.68128	53.2115
nfkb2	0.296532	6.98271e-06	0.00614944	2.21116	2901.44	0.0659809									tom1l2	0.522996	5.78865e-05	0.0235286	1.6284	2759
pcna	-0.28971	1.40487e-05	0.0114206	1.94231	31370.3	0.0667059									rab7b	0.473016	6.1967e-05	0.0242543	1.61521	4664.37
rps17	-0.304901	1.97984e-05	0.014945	1.82551	7069.33	0.071453									bicdl2l	1.07108	7.1349e-05	0.0260006	1.58502	61.6283
LOC100003647	2.37838	2.49754e-05	0.0164963	1.78261	864.162	0.564264									ulk1a	0.583865	7.56606e-05	0.0266527	1.57426	305.588
orc4	-0.375461	2.39261e-05	0.0164963	1.78261	2699.38	0.0888729									atp1a1a.3	-0.926691	7.918e-05	0.0269927	1.56875	335.22
chia.6	2.1859	3.09294e-05	0.0192272	1.71608	172.199	0.524635									padi2	0.798728	8.42242e-05	0.0278151	1.55572	1123.89
snx11	0.442354	3.54291e-05	0.0197236	1.70501	5402.06	0.106967									gins4	-0.411717	9.4842e-05	0.0303724	1.51752	707.39
pdlim1	0.475332	3.72092e-05	0.0197236	1.70501	663.97	0.115256									hspa12b	-0.456613	0.000138088	0.0374184	1.42692	1187.68
ctdspl2a	-0.382077	3.7327e-05	0.0197236	1.70501	858.85	0.09266									hat1	-0.267438	0.000183063	0.0483651	1.31547	2979.28
cp	2.74307	4.28695e-05	0.0208313	1.68128	53.2115	0.670441									mapk14b	0.317883	0.000189106	0.0487432	1.31209	3116.7
ubl7a	0.488668	4.33657e-05	0.0208313	1.68128	583.687	0.119515									arhgap1	0.369075	0.000210476	0.0494291	1.30602	1046.52
cd74b	-0.969255	4.63631e-05	0.0213028	1.67156	5357.47	0.237957
mmp13a	0.99206	5.16298e-05	0.021825	1.66105	1101.77	0.245067									Common elements in 5hpA 29hpA (23 genes) :
fnip1	0.36191	5.14399e-05	0.021825	1.66105	3938.07	0.0893829									scinlb
tom1l2	0.522996	5.78865e-05	0.0235286	1.6284	2759	0.130058									c1qa
rab7b	0.473016	6.1967e-05	0.0242543	1.61521	4664.37	0.118101									pdlim1
c1qa	-0.497175	6.73823e-05	0.025432	1.59462	9576.27	0.124751									mmp9
bicdl2l	1.07108	7.1349e-05	0.0260006	1.58502	61.6283	0.269675									prkcda
ulk1a	0.583865	7.56606e-05	0.0266527	1.57426	305.588	0.147525									slc22a13b
atp1a1a.3	-0.926691	7.918e-05	0.0269927	1.56875	335.22	0.234791									sacm1la
padi2	0.798728	8.42242e-05	0.0278151	1.55572	1123.89	0.203133									chia.6
gins4	-0.411717	9.4842e-05	0.0303724	1.51752	707.39	0.105476									snx11
sacm1la	0.288957	0.00010491	0.0326084	1.48667	3186.49	0.0744938									LOC100003647
si:ch211-51e12.7	-0.321385	0.00011529	0.034184	1.46618	7135.77	0.0833483									mmp13a
prkcda	1.06053	0.000116448	0.034184	1.46618	304.642	0.275213									apoc1
gltpa	0.407928	0.000120573	0.0344382	1.46296	1758.38	0.106094									bcas3
ugcg	0.351327	0.000126316	0.0351291	1.45433	2721.23	0.0916459									ubl7a
hspa12b	-0.456613	0.000138088	0.0374184	1.42692	1187.68	0.119797									npsn
hat1	-0.267438	0.000183063	0.0483651	1.31547	2979.28	0.0714824									cd74b
mapk14b	0.317883	0.000189106	0.0487432	1.31209	3116.7	0.0851517									ugcg
arhgap1	0.369075	0.000210476	0.0494291	1.30602	1046.52	0.099586									ablim1a
ablim1a	1.36859	0.000204019	0.0494291	1.30602	253.326	0.368497									fnip1
bcas3	0.408974	0.000205564	0.0494291	1.30602	1106.24	0.110174									nfkb2
apoc1	-0.282133	0.000206089	0.0494291	1.30602	60322.7	0.0760173									gltpa
															znf395a
															si:ch211-51e12.7

## Sheet: 4B. 29hpA_logFC>=0
Table 4B. 29hpA_logFC ≥ 0
Genes	log2FoldChange	pvalue	padj	minus_log10-padj	baseMean	lfcSE
cp	2.74307	4.28695e-05	0.0208313	1.68128	53.2115	0.670441
LOC100003647	2.37838	2.49754e-05	0.0164963	1.78261	864.162	0.564264
slc22a13b	2.23903	2.72527e-07	0.000480012	3.31875	56.2303	0.43548
chia.6	2.1859	3.09294e-05	0.0192272	1.71608	172.199	0.524635
mpx	2.1299	2.05474e-08	0.000139416	3.85569	550.866	0.379842
npsn	2.02221	3.79283e-06	0.00400826	2.39704	344.423	0.437478		bold italics: 10 common genes to 5hpA
mmp9	1.53146	2.95152e-08	0.000139416	3.85569	1457.3	0.276223		28 Up-regulated genes
ablim1a	1.36859	0.000204019	0.0494291	1.30602	253.326	0.368497		9 specific genes Up-regulated
bicdl2l	1.07108	7.1349e-05	0.0260006	1.58502	61.6283	0.269675
prkcda	1.06053	0.000116448	0.034184	1.46618	304.642	0.275213		mpx
mmp13a	0.99206	5.16298e-05	0.021825	1.66105	1101.77	0.245067		cp
scinlb	0.940992	3.408e-07	0.000514511	3.28861	12550.7	0.184531		tom1l2
padi2	0.798728	8.42242e-05	0.0278151	1.55572	1123.89	0.203133		rab7b
ulk1a	0.583865	7.56606e-05	0.0266527	1.57426	305.588	0.147525		bicdl2l
tom1l2	0.522996	5.78865e-05	0.0235286	1.6284	2759	0.130058		ulk1a
znf395a	0.495898	1.2207e-06	0.00143337	2.84364	1069.33	0.1022		padi2
ubl7a	0.488668	4.33657e-05	0.0208313	1.68128	583.687	0.119515		mapk14b
pdlim1	0.475332	3.72092e-05	0.0197236	1.70501	663.97	0.115256		arhgap1
rab7b	0.473016	6.1967e-05	0.0242543	1.61521	4664.37	0.118101
snx11	0.442354	3.54291e-05	0.0197236	1.70501	5402.06	0.106967
bcas3	0.408974	0.000205564	0.0494291	1.30602	1106.24	0.110174
gltpa	0.407928	0.000120573	0.0344382	1.46296	1758.38	0.106094
arhgap1	0.369075	0.000210476	0.0494291	1.30602	1046.52	0.099586
fnip1	0.36191	5.14399e-05	0.021825	1.66105	3938.07	0.0893829
ugcg	0.351327	0.000126316	0.0351291	1.45433	2721.23	0.0916459
mapk14b	0.317883	0.000189106	0.0487432	1.31209	3116.7	0.0851517
nfkb2	0.296532	6.98271e-06	0.00614944	2.21116	2901.44	0.0659809
sacm1la	0.288957	0.00010491	0.0326084	1.48667	3186.49	0.0744938

## Sheet: 4C. 29hpA_logFC<= 0
Table 4C. 29hpA_logFC ≤ 0
Genes	log2FoldChange	pvalue	padj	minus_log10-padj	baseMean	lfcSE
cd74a	-1.25782	3.95769e-08	0.000139416	3.85569	6893.27	0.228998
cd74b	-0.969255	4.63631e-05	0.0213028	1.67156	5357.47	0.237957
atp1a1a.3	-0.926691	7.918e-05	0.0269927	1.56875	335.22	0.234791
c1qa	-0.497175	6.73823e-05	0.025432	1.59462	9576.27	0.124751
hspa12b	-0.456613	0.000138088	0.0374184	1.42692	1187.68	0.119797
gins4	-0.411717	9.4842e-05	0.0303724	1.51752	707.39	0.105476		bold italics: 3 common genes to 5hpA
lig1	-0.383033	4.18548e-06	0.00402111	2.39565	2790.81	0.0832327		17 down-regulated genes
ctdspl2a	-0.382077	3.7327e-05	0.0197236	1.70501	858.85	0.09266		13 specific genes down-regulated
orc4	-0.375461	2.39261e-05	0.0164963	1.78261	2699.38	0.0888729
dut	-0.366939	1.73052e-07	0.00040346	3.3942	4389.78	0.0702117		cd74a
si:ch211-51e12.7	-0.321385	0.00011529	0.034184	1.46618	7135.77	0.0833483		dut
fen1	-0.315361	1.90888e-07	0.00040346	3.3942	5004.62	0.0605531		fen1
rps17	-0.304901	1.97984e-05	0.014945	1.82551	7069.33	0.071453		sumo3b
sumo3b	-0.304614	7.18981e-07	0.000949774	3.02238	6912.85	0.0614616		lig1
pcna	-0.28971	1.40487e-05	0.0114206	1.94231	31370.3	0.0667059		pcna
apoc1	-0.282133	0.000206089	0.0494291	1.30602	60322.7	0.0760173		rps17
hat1	-0.267438	0.000183063	0.0483651	1.31547	2979.28	0.0714824		orc4
								ctdspl2a
								atp1a1a.3
								gins4
								hspa12b
								hat1
