# Supplementary material for: Temporal dynamics of macrophage transcriptional profiles during zebrafish wound healing
Source: Front Immunol. 2026 Jan 19;16:1721612. doi: 10.3389/fimmu.2025.1721612 (PMC12861901; doi:10.3389/fimmu.2025.1721612)
Supplement: Supplementary file 6 [file Table5.xlsx]

## Sheet: 5A. 2hpA_Top30_UpReg_GOAccess
Table 5 A. 2hpA CUT vs 2hpA UNcut_Top30_Up Regulated genes (Fold Change ≥ 1 and p-Value < 0.05)											NA: No ontology terms have been annoted to this entity
											GO: Biological process	GO: Biological process	GO: Molecular function	GO: Molecular function	GO: Cellular component	GO: Cellular component
Genes	log2FC	pvalue	padj	minus_log10-padj	Symbol	Ensembl Gene ID	Entrez (NCBI_Gene)	Genes Description	ZFIN ID	Transcrit Ids	Accession	Term	Accession	Term	Accession	Term
hamp	7.4165	1.13525e-25	5.0919e-23	22.2931	hamp	ENSDARG00000102175	402837	hepcidin antimicrobial peptide	ZDB-GENE-050726-1	ENSDART00000167332.2	GO:0006879	cellular iron ion homeostasis	NA	NA	GO:0005576	extracellular region
zmp:0000001127	7.08295	1.19235e-06	4.58743e-05	4.33843	zmp:0000001127	ENSDARG00000067814	100004358	zmp:0000001127	ZDB-GENE-140106-87	ENSDART00000097683.2	GO:0006955	immune response	GO:0005125	cytokine activity	GO:0005576	extracellular region
il6	6.76908	4.66767e-20	1.44647e-17	16.8397	il6	ENSDARG00000102318	100885851	interleukin 6 (interferon, beta 2)	ZDB-GENE-120509-1	ENSDART00000166112.2	GO:0006953	acute-phase response	GO:0005125	cytokine activity	GO:0005576	extracellular region
cxcl11.1	6.4171	3.06209e-07	1.41821e-05	4.84826	cxcl11.1	ENSDARG00000100662	798892	chemokine (C-X-C motif) ligand 11, duplicate 1	ZDB-GENE-070907-2	ENSDART00000169606.2	GO:0006935	chemotaxis	GO:0008009	chemokine activity	GO:0005576	extracellular region
csf3b	6.35162	8.99699e-20	2.51385e-17	16.5997	csf3b	ENSDARG00000098752	100190920	colony stimulating factor 3 (granulocyte) b	ZDB-GENE-141212-221	ENSDART00000165921.2	GO:0006955	immune response	GO:0005125	cytokine activity	GO:0005576	extracellular region
mxe	6.03639	2.90687e-19	7.74135e-17	16.1112	mxe	ENSDARG00000014427	337663	myxovirus (influenza virus) resistance E	ZDB-GENE-030131-9609	ENSDART00000142227.3	NA	NA	GO:0003924	GTPase activity	NA	NA
si:dkey-195m11.11	5.97298	3.32521e-21	1.18073e-18	17.9279	si:dkey-195m11.11	ENSDARG00000097909	794066	si:dkey-195m11.11	ZDB-GENE-131127-648	ENSDART00000155700.2	NA	NA	GO:0005044	scavenger receptor activity	GO:0016020	membrane
bcl3	5.81354	1.44425e-39	3.51654e-36	35.4539	bcl3	ENSDARG00000087832	565656	BCL3 transcription coactivator	ZDB-GENE-061013-1	ENSDART00000130641.3	GO:0042981	regulation of apoptotic process	GO:0005515	protein binding	NA	NA
steap4	5.62492	3.54967e-05	0.000861831	3.06458	steap4	ENSDARG00000055901	550429	STEAP family member 4	ZDB-GENE-070424-244	ENSDART00000145198.2	GO:0015677	copper ion import	GO:0008823	cupric reductase activity	GO:0005768	endosome
ifitm1	5.53427	1.98456e-13	2.69821e-11	10.5689	ifitm1	ENSDARG00000093303	100003209	interferon induced transmembrane protein 1	ZDB-GENE-060526-259	ENSDART00000132223.2	NA	NA	NA	NA	GO:0016020	membrane
ptgs2a	5.46061	7.57351e-41	2.15138e-37	36.6673	ptgs2a	ENSDARG00000004539	246227	prostaglandin-endoperoxide synthase 2a	ZDB-GENE-020530-2	ENSDART00000006870.8	GO:0001516	prostaglandin biosynthetic process	GO:0004601	peroxidase activity	NA	NA
snx10a	5.39545	2.06866e-38	3.91758e-35	34.407	snx10a	ENSDARG00000004405	403027	sorting nexin 10a	ZDB-GENE-050809-44	ENSDART00000190659.1	GO:0006886	intracellular protein transport	GO:0035091	phosphatidylinositol binding	NA	NA
csf3a	5.20753	4.34631e-43	1.85196e-39	38.7324	csf3a	ENSDARG00000102211	100270759	colony stimulating factor 3 (granulocyte) a	ZDB-GENE-091229-1	ENSDART00000161455.3	GO:0006955	immune response	GO:0005125	cytokine activity	GO:0005576	extracellular region
inhbaa	5.18851	4.73519e-39	1.00883e-35	34.9962	inhbaa	ENSDARG00000012671	30072	inhibin subunit beta Aa	ZDB-GENE-000210-21	ENSDART00000004241.8	NA	NA	GO:0005125	cytokine activity	GO:0005576	extracellular region
si:ch73-361p23.3	5.1394	5.01877e-08	2.71555e-06	5.56614	si:ch73-361p23.3	ENSDARG00000087225	100330352	si:ch73-361p23.3	ZDB-GENE-130530-906	ENSDART00000124623.3	GO:0042127	regulation of cell population proliferation	GO:0005515	protein binding	GO:0016020	membrane
tnfa	5.13356	1.4659e-09	1.09583e-07	6.96026	tnfa	ENSDARG00000009511	405785	tumor necrosis factor a (TNF superfamily, member 2)	ZDB-GENE-050317-1	ENSDART00000025847.9	GO:0006954	inflammatory response	GO:0005164	tumor necrosis factor receptor binding	GO:0016020	membrane
si:ch73-90p23.1	5.04076	1.695e-34	2.06355e-31	30.6854	si:ch73-90p23.1	ENSDARG00000097901	100004095	si:ch73-90p23.1	ZDB-GENE-131121-421	ENSDART00000156985.2	GO:0071398	cellular response to fatty acid	GO:0004930	G protein-coupled receptor activity	GO:0005886	plasma membrane
si:dkey-276j7.2	4.97378	3.68693e-21	1.28245e-18	17.892	si:dkey-276j7.2	ENSDARG00000097743	792667	si:dkey-276j7.2	ZDB-GENE-131127-420	ENSDART00000156854.2	NA	NA	GO:0005515	protein binding	NA	NA
mxf	4.94563	9.48215e-14	1.34678e-11	10.8707	mxf	ENSDARG00000026049	561067	myxovirus (influenza virus) resistance F	ZDB-GENE-030721-9	ENSDART00000155402.2	GO:0051607	defense response to virus	GO:0003924	GTPase activity	GO:0005634	nucleus
hhla2a.1	4.86246	9.40644e-45	8.01617e-41	40.096	hhla2a.1	ENSDARG00000043182	541514	HERV-H LTR-associating 2a, tandem duplicate 1	ZDB-GENE-050327-45	ENSDART00000063398.6	NA	NA	NA	NA	NA	NA
cxcl18b	4.77518	8.29465e-13	9.95591e-11	10.0019	cxcl18b	ENSDARG00000075045	795785	chemokine (C-X-C motif) ligand 18b	ZDB-GENE-090313-165	ENSDART00000111598.5	GO:0006954	inflammatory response	GO:0005125	cytokine activity	GO:0005576	extracellular region
arhgef25b	4.7432	1.26988e-14	1.98567e-12	11.7021	arhgef25b	ENSDARG00000014465	569561	Rho guanine nucleotide exchange factor (GEF) 25b	ZDB-GENE-080225-17	ENSDART00000148531.3	GO:0035023	regulation of Rho protein signal transduction	GO:0005085	guanyl-nucleotide exchange factor activity	GO:0005737	cytoplasm
si:dkey-31e10.5	4.70958	1.73896e-11	1.70338e-09	8.76869	si:dkey-31e10.5	ENSDARG00000070502	100536909	si:dkey-31e10.5	ZDB-GENE-121214-76	ENSDART00000152421.2	NA	NA	NA	NA	NA	NA
si:ch211-63b16.4	4.67441	1.06914e-05	0.000306774	3.51318	si:ch211-63b16.4	ENSDARG00000086305	101882391	si:ch211-63b16.4	ZDB-GENE-131121-480	ENSDART00000122415.3	GO:0007018	microtubule-based movement	GO:0003777	microtubule motor activity	NA	NA
cxcl8a	4.64678	5.96428e-28	3.76501e-25	24.4242	cxcl8a	ENSDARG00000104795	100002946	chemokine (C-X-C motif) ligand 8a	ZDB-GENE-081104-317	ENSDART00000161996.2	GO:0002523	leukocyte migration involved in inflammatory response	GO:0005125	cytokine activity	GO:0005576	extracellular region
dicp2.2	4.6102	8.87622e-08	4.61239e-06	5.33607	dicp2.2	ENSDARG00000099539	100884152	diverse immunoglobulin domain-containing protein 2.2	ZDB-GENE-120306-17	ENSDART00000161695.2	NA	NA	NA	NA	NA	NA
ssuh2.3	4.57463	9.38739e-29	6.15379e-26	25.2109	ssuh2.3	ENSDARG00000076614	797780	ssu-2 homolog, tandem duplicate 3	ZDB-GENE-080516-4	ENSDART00000139706.2	NA	NA	NA	NA	NA	NA
sult5a1	4.56305	1.54741e-08	9.38579e-07	6.02753	sult5a1	ENSDARG00000007769	767718	sulfotransferase family 5A, member 1	ZDB-GENE-060929-978	ENSDART00000138714.3	NA	NA	GO:0008146	sulfotransferase activity	NA	NA
nes	4.39925	1.41643e-26	7.54427e-24	23.1224	nes	ENSDARG00000088805	100150939	nestin	ZDB-GENE-071119-2	ENSDART00000122681.3	NA	NA	GO:0019215	intermediate filament binding	NA	NA
gpr84	4.37301	1.27162e-31	1.27491e-28	27.8945	gpr84	ENSDARG00000077308	100126017	G protein-coupled receptor 84 [Source:ZFIN	ZDB-GENE-070928-33	ENSDART00000136835.2	GO:0007186	G protein-coupled receptor signaling pathway	GO:0004930	G protein-coupled receptor activity	GO:0016021	integral component of membrane

## Sheet: 5B. 2hpA_Top30_DownReg_GOAccess
Table 5B. 2hpA CUT vs 2hpA UNcut_Top30_Down Regulated genes (Fold Change ≤ -1 and p-Value < 0.05)											NA: No ontology terms have been annoted to this entity
											GO: Biological process	GO: Biological process	GO: Molecular function	GO: Molecular function	GO: Cellular component	GO: Cellular component
Genes	log2FC	pvalue	padj	minus_log10-padj	Symbol	Ensembl Gene ID	Entrez (NCBI_Gene)	Genes Description	ZFIN ID	Transcrit Ids	Accession	Term	Accession	Term	Accession	Term
cd59	-2.90039	0.000195081	0.00366993	2.43534	cd59	ENSDARG00000090615	966	CD59 molecule (CD59 blood group)	ZDB-GENE-030131-7871	ENSDART00000126737.4	NA	NA	NA	NA	NA	NA
si:dkey-65j6.2	-2.85954	0.00291728	0.0316903	1.49907	si:dkey-65j6.2	ENSDARG00000103586	100148904	si:dkey-65j6.2	ZDB-GENE-090313-319	ENSDART00000186065.1	NA	NA	GO:0005085	guanyl-nucleotide exchange factor activity	NA	NA
sytl4	-2.69751	0.00142226	0.0181444	1.74126	sytl4	ENSDARG00000102433	553322	synaptotagmin-like 4	ZDB-GENE-070209-217	ENSDART00000162185.2	GO:0006886	intracellular protein transport	GO:0031267	small GTPase binding	NA	NA
si:ch1073-159d7.11	-2.48824	0.00474251	0.0446411	1.35027	si:ch1073-159d7.11	ENSDARG00000098595	100151041	si:ch1073-159d7.11	ZDB-GENE-160113-102	ENSDART00000173212.2	GO:0045087	innate immune response	GO:0003677	DNA binding	GO:0000786	nucleosome
sesn1	-2.48641	7.46506e-17	1.5147e-14	13.8197	sesn1	ENSDARG00000020693	436933	sestrin 1	ZDB-GENE-040718-408	ENST00000436639.7	GO:0016239	positive regulation of macroautophagy	GO:0016684	oxidoreductase activity, acting on peroxide as acceptor	GO:0005634	nucleus
tyk2	-2.28178	0.00123326	0.0162381	1.78947	tyk2	ENSDARG00000020326	100536675	tyrosine kinase 2	ZDB-GENE-071116-4	ENSDART00000149755.2	GO:0006468	protein phosphorylation	GO:0000166	nucleotide binding	GO:0005829	cytosol
lpar3	-2.26605	0.00170944	0.0210518	1.67671	lpar3	ENSDARG00000101814	102216338	lysophosphatidic acid receptor 3	ZDB-GENE-120202-1	ENSDART00000183865.1	GO:0007165	signal transduction	GO:0004930	G protein-coupled receptor activity	GO:0005737	cytoplasm
zmp:0000000794	-2.20446	0.00153607	0.0193502	1.71331	ajm1	ENSDARG00000076268	568961	apical junction component 1 homolog	ZDB-GENE-130530-797	ENSDART00000111759.3	NA	NA	NA	NA	NA	NA
atp6ap2	-2.08839	0.000904911	0.0125495	1.90137	atp6ap2	ENSDARG00000008735	406296	ATPase H+ transporting accessory protein 2	ZDB-GENE-040426-1960	ENSDART00000178882.2	GO:0030177	positive regulation of Wnt signaling pathway	GO:0038023	signaling receptor activity	GO:0000421	autophagosome membrane
si:ch73-362m14.2	-2.07729	0.000340557	0.00573563	2.24142	si:ch73-362m14.2	ENSDARG00000090164	101884007	si:ch73-362m14.2	ZDB-GENE-120215-235	ENSDART00000151627.2	NA	NA	NA	NA	NA	NA
tlr8a	-2.07217	7.69335e-10	6.01493e-08	7.22077	tlr8a	ENSDARG00000090119	403137	toll-like receptor 8a	ZDB-GENE-040219-13	ENSDART00000124995.3	GO:0002224	toll-like receptor signaling pathway	GO:0003727	single-stranded RNA binding	NA	NA
ankrd55	-2.04852	0.00494326	0.0459645	1.33758	ankrd55	ENSDARG00000099182	100006755	ankyrin repeat domain 55	ZDB-GENE-080104-7	ENSDART00000161096.2	GO:0042593	glucose homeostasis	GO:0005515	protein binding	NA	NA
si:dkey-86l18.8	-2.04422	0.000224126	0.00412098	2.385	kif9	ENSDARG00000031693	553438	kinesin family member 9	ZDB-GENE-160728-129	ENSDART00000074175.8	GO:0007018	microtubule-based movement	GO:0000166	nucleotide binding	GO:0005871	kinesin complex
stx12l	-2.01378	0.00233418	0.0265757	1.57552	stx12l	ENSDARG00000044605	569124	syntaxin 12, like	ZDB-GENE-110715-1	ENSDART00000150212.2	GO:0006886	intracellular protein transport	GO:0000149	SNARE binding	GO:0008021	synaptic vesicle
st8sia2	-1.93721	0.00107652	0.0144816	1.83918	st8sia2	ENSDARG00000018788	555134	ST8 alpha-N-acetyl-neuraminide alpha-2,8-sialyltransferase 2	ZDB-GENE-020919-4	ENSDART00000013082.6	GO:0006486	protein glycosylation	GO:0016757	glycosyltransferase activity	NA	NA
cyp1c1	-1.91864	2.44501e-07	1.15118e-05	4.93886	cyp1c1	ENSDARG00000101195	553637	cytochrome P450, family 1, subfamily C, polypeptide 1	ZDB-GENE-050522-501	ENSDART00000169530.1	NA	NA	GO:0004497	monooxygenase activity	NA	NA
si:dkey-106g10.7	-1.80436	0.000114512	0.00236575	2.62603	zfta	ENSDARG00000088036	793997	zinc finger translocation associated	ZDB-GENE-160728-46	ENSDART00000183336.1	NA	NA	NA	NA	NA	NA
vmo1b	-1.77517	0.00455629	0.0434083	1.36243	vmo1b	ENSDARG00000045299	793799	vitelline membrane outer layer 1 homolog b	ZDB-GENE-120215-131	ENSDART00000066621.5	NA	NA	NA	NA	GO:0005615	extracellular space
si:dkey-175m17.7	-1.71218	0.00128639	0.016788	1.775	si:dkey-175m17.7	ENSDARG00000078317	100007304	si:dkey-175m17.7	ZDB-GENE-091204-18	ENSDART00000139058.2	GO:0043409	negative regulation of MAPK cascade	GO:0004721	phosphoprotein phosphatase activity	NA	NA
apodb	-1.70129	6.093e-05	0.00137914	2.86039	apodb	ENSDARG00000057437	567972	apolipoprotein Db	ZDB-GENE-051023-8	ENSDART00000125468.3	GO:0000302	response to reactive oxygen species	GO:0008289	lipid binding	GO:0005576	extracellular region
zgc:194659	-1.70039	3.73879e-08	2.08248e-06	5.68142	zgc:194659	ENSDARG00000079347	100007373	zgc:194659	ZDB-GENE-081022-139	ENSDART00000134971.3	NA	NA	NA	NA	NA	NA
pik3ip1	-1.68547	3.81819e-08	2.1129e-06	5.67512	pik3ip1	ENSDARG00000003281	386643	phosphoinositide-3-kinase interacting protein 1	ZDB-GENE-031030-14	ENSDART00000134697.2	NA	NA	NA	NA	NA	NA
mhc1zea	-1.67859	0.00181942	0.0220585	1.65642	mhc1zea	ENSDARG00000001470	565708	major histocompatibility complex class I ZEA	ZDB-GENE-070705-176	ENSDART00000101143.5	NA	NA	NA	NA	GO:0005615	extracellular space
snta1	-1.66532	0.00235922	0.0267979	1.5719	snta1	ENSDARG00000098420	100332905	syntrophin, alpha 1	ZDB-GENE-120919-5	ENSDART00000169175.2	NA	NA	GO:0005198	structural molecule activity	NA	NA
cxcr4b	-1.64242	2.18627e-13	2.86636e-11	10.5427	cxcr4b	ENSDARG00000041959	114447	chemokine (C-X-C motif), receptor 4b	ZDB-GENE-010614-1	ENSDART00000061499.7	GO:0006935	chemotaxis	GO:0004950	chemokine receptor activity	GO:0005768	endosome
si:ch1073-82l19.1	-1.6245	0.000621847	0.00934636	2.02936	zyg11l	ENSDARG00000101799	567429	zyg-11 family member, cell cycle regulator, like	ZDB-GENE-030131-5941	ENSDART00000162505.2	NA	NA	GO:0005515	protein binding	NA	NA
flrt3	-1.62297	2.81511e-06	9.77204e-05	4.01001	flrt3	ENSDARG00000076895	558864	fibronectin leucine rich transmembrane 3	ZDB-GENE-030131-1988	ENSDART00000143703.2	NA	NA	GO:0005515	protein binding	NA	NA
rnf152	-1.61582	0.000194881	0.00366993	2.43534	rnf152	ENSDARG00000087782	541544	ring finger protein 152	ZDB-GENE-050327-84	ENSDART00000128193.3	GO:0010508	positive regulation of autophagy	GO:0046872	metal ion binding	GO:0005764	lysosome
spinb	-1.61017	6.80598e-06	0.000207887	3.68217	spinb	ENSDARG00000035697	550562	spindlin b	ZDB-GENE-050417-414	ENSDART00000051774.6	GO:0007049	cell cycle	NA	NA	NA	NA
si:ch211-233f11.5	-1.60674	0.00203501	0.0239184	1.62127	adora4a	ENSDARG00000044061	562364	adenosine A4 receptor a	ZDB-GENE-131127-239	ENSDART00000103282.5	GO:0007165	signal transduction	GO:0001609	G protein-coupled adenosine receptor activity	GO:0005886	plasma membrane
