# Supplementary material for: Temporal dynamics of macrophage transcriptional profiles during zebrafish wound healing
Source: Front Immunol. 2026 Jan 19;16:1721612. doi: 10.3389/fimmu.2025.1721612 (PMC12861901; doi:10.3389/fimmu.2025.1721612)
Supplement: Supplementary file 7 [file Table6.xlsx]

## Sheet: 2hpA GO Up_Molecular Function
Table 6. 2hpA GO Up_Molecular Functions p-value < 0.05
Pathway	Enrichment	P-value FDR	count	Pathway Genes	Genes
Chemokine activity	3.13158	0.000410113	10	90	ccl38a.5 ccl35.2 cxcl18b ccl34a.4 cxcl11.6 ccl34a.3 cxcl11.1 ccl35.1 cxcl8a ccl39.6
Chemokine receptor binding	3.13158	0.000410113	10	90	ccl38a.5 ccl35.2 cxcl18b ccl34a.4 cxcl11.6 ccl34a.3 cxcl11.1 ccl35.1 cxcl8a ccl39.6
CCR chemokine receptor binding	3.13158	0.027416	6	55	ccl38a.5 ccl35.2 ccl34a.4 ccl34a.3 ccl35.1 ccl39.6
G protein-coupled receptor binding	2.89069	0.000410113	12	213	wnt4b ccl38a.5 gnav1 ccl35.2 cxcl18b ccl34a.4 cxcl11.6 ccl34a.3 cxcl11.1 ccl35.1 cxcl8a ccl39.6
Cytokine activity	2.87061	9.70541e-08	22	190	inhbaa wnt4b ccl38a.5 il12bb zmp:0000001127 ccl35.2 cxcl18b il10 il1fma ccl34a.4 il34 cxcl11.6 ccl34a.3 si:ch73-226l13.2 il1b csf3b cxcl11.1 csf3a il6 ccl35.1 cxcl8a ccl39.6
Signaling receptor regulator activity	2.6571	3.15501e-08	28	510	inhbaa adma hbegfb wnt4b ccl38a.5 il12bb epoa zmp:0000001127 ccl35.2 prlh2 cxcl18b hbegfa il10 il1fma ccl34a.4 il34 cxcl11.6 ccl34a.3 si:ch73-226l13.2 il1b csf3b cxcl11.1 csf3a il6 ccl35.1 vegfaa cxcl8a ccl39.6
Receptor ligand activity	2.6571	3.15501e-08	28	501	inhbaa adma hbegfb wnt4b ccl38a.5 il12bb epoa zmp:0000001127 ccl35.2 prlh2 cxcl18b hbegfa il10 il1fma ccl34a.4 il34 cxcl11.6 ccl34a.3 si:ch73-226l13.2 il1b csf3b cxcl11.1 csf3a il6 ccl35.1 vegfaa cxcl8a ccl39.6
Cytokine receptor binding	2.6498	1.86159e-06	22	168	tnfa traf5 lta traf3 m17 ccl38a.5 epoa zmp:0000001127 tnfsf11 ccl35.2 cxcl18b ccl34a.4 il34 cxcl11.6 ccl34a.3 il1b cxcl11.1 traf2b il6 ccl35.1 cxcl8a ccl39.6
Signaling receptor binding	2.25254	3.15501e-08	41	983	zgc:153911 tnfa inhbaa adma traf5 fgl2a efnb2a lta traf3 hbegfb m17 wnt4b ccl38a.5 gnav1 sema4e il12bb cd40 epoa zmp:0000001127 tnfsf11 ccl35.2 prlh2 cxcl18b hbegfa il10 il1fma ccl34a.4 il34 cxcl11.6 ccl34a.3 si:ch73-226l13.2 il1b csf3b cxcl11.1 traf2b csf3a il6 ccl35.1 vegfaa cxcl8a ccl39.6
Molecular function regulator	1.82143	1.85784e-06	57	1554	tagapa ncf2 inhbaa arhgef25b adma sec23b socs3a socs3b hbegfb si:dkey-33c9.6 socs1a pik3r1 wnt4b noxo1a ccl38a.5 RALGDS rp2 birc2 itih5 fgd6 RAP1GAP il12bb ccnl1a epoa serpine1 si:dkey-253i9.4 stim1b dennd4a ccny zmp:0000001127 ccl35.2 zgc:64022 prlh2 si:busm1-57f23.1 cxcl18b hbegfa timp2b il10 il1fma socs1b ccl34a.4 il34 cxcl11.6 ccl34a.3 si:ch73-226l13.2 il1b csf3b cxcl11.1 plekhg5b csf3a il6 c…
G protein-coupled receptor activity	1.75674	0.027416	23	1126	adora2b ptger2a adora2aa ptafr gpr173 gpr55a si:dkey-42l23.5 ccr12b.1 ogfrl1 si:ch73-160i9.1 lpar5b cxcr3.3 si:dkey-1h24.2 adgrg3 s1pr4 adgre10 si:dkey-42l23.7 gpr84 hcar1-4 f2rl2 si:dkey-117a8.1 si:ch73-90p23.1 gpr132b
Transmembrane signaling receptor activity	1.75	0.000927033	38	1664	adora2b ptger2a acvr1ba adora2aa lifrb ptafr gpr173 gpr55a tlr5b si:dkey-42l23.5 il12bb ddr2b ccr12b.1 ogfrl1 si:ch73-160i9.1 lpar5b cxcr3.3 si:dkey-1h24.2 adgrg3 s1pr4 adgre10 si:dkey-42l23.7 tnfrsf18 gpr84 il13ra1 hcar1-4 ncam3 f2rl2 si:dkey-23c22.5 cd180 si:dkey-117a8.1 si:ch73-90p23.1 il4r.1 gpr132b antxr2a il6r si:ch211-243a20.4 il4r.2
Signaling receptor activity	1.64408	0.00219142	42	1852	adora2b ptger2a acvr1ba adora2aa lifrb ptafr gpr173 gpr55a tlr5b si:dkey-42l23.5 il12bb ddr2b ccr12b.1 tnfrsf9a ogfrl1 pglyrp2 si:ch73-160i9.1 lpar5b cxcr3.3 si:dkey-1h24.2 adgrg3 s1pr4 adgre10 si:dkey-42l23.7 tnfrsf18 gpr84 il13ra1 hcar1-4 si:ch73-361p23.3 ncam3 f2rl2 tnfrsf9b si:dkey-23c22.5 cd180 si:dkey-117a8.1 si:ch73-90p23.1 il4r.1 gpr132b antxr2a il6r si:ch211-243a20.4 il4r.2
Molecular transducer activity	1.64408	0.00219142	42	1852	adora2b ptger2a acvr1ba adora2aa lifrb ptafr gpr173 gpr55a tlr5b si:dkey-42l23.5 il12bb ddr2b ccr12b.1 tnfrsf9a ogfrl1 pglyrp2 si:ch73-160i9.1 lpar5b cxcr3.3 si:dkey-1h24.2 adgrg3 s1pr4 adgre10 si:dkey-42l23.7 tnfrsf18 gpr84 il13ra1 hcar1-4 si:ch73-361p23.3 ncam3 f2rl2 tnfrsf9b si:dkey-23c22.5 cd180 si:dkey-117a8.1 si:ch73-90p23.1 il4r.1 gpr132b antxr2a il6r si:ch211-243a20.4 il4r.2
