# Supplementary material for: Temporal dynamics of macrophage transcriptional profiles during zebrafish wound healing
Source: Front Immunol. 2026 Jan 19;16:1721612. doi: 10.3389/fimmu.2025.1721612 (PMC12861901; doi:10.3389/fimmu.2025.1721612)
Supplement: Supplementary file 8 [file Table7.xlsx]

## Sheet: 2hpA_GO_KEGG Pathway
Table 7. 2hpA GO Up_KEGG pathway
Pathway	Enrichment	P-value FDR	Count	Pathway Genes	Genes
C-type lectin receptor signaling pathway	2.38596	0.00133536	16	126	ptgs2a nfkbiaa nfkbiab tnfa ksr1b pik3r1 nfkb2 il12a irf1b zmp:0000001127 bcl10 il10 relb bcl3 il1b il6
RIG-I-like receptor signaling pathway	2.34868	0.0430253	9	63	nfkbiaa nfkbiab tnfa traf3 il12a tank zmp:0000001127 traf2b cxcl8a
NOD-like receptor signaling pathway	2.23684	0.000995626	20	165	nfkbiaa nfkbiab tnfa hsp90aa1.1 traf5 cyba traf3 tnfaip3 nampta rbck1 birc2 cybb tank il1b traf2b il6 antxr2a ripk2 cxcl8a ccl39.6
Cytokine-cytokine receptor interaction	2.21053	0.000379188	24	204	tnfa inhbaa acvr1ba m17 il12a lifrb cd40 epoa tnfrsf9a zmp:0000001127 cxcr3.3 tnfrsf18 il10 il13ra1 tnfrsf9b il34 cxcl11.6 il1b cxcl11.1 il6 il6r cxcl8a ccl39.6 il4r.2
MAPK signaling pathway	2.00421	0.0252845	16	397	tnfa mknk2a mknk1 flncb hsp70.3 hsp70.1 nfkb2 dusp4 myca hsp70l si:dkey-253i9.4 relb il1b traf2b vegfaa ptprr
Toll-like receptor signaling pathway	1.99282	0.0389284	14	100	nfkbiaa nfkbiab tnfa traf3 pik3r1 il12a tlr5b cd40 zmp:0000001127 cxcl11.6 il1b il6 cxcl8a ccl39.6
Herpes simplex virus 1 infection	1.85938	0.0253462	19	184	nfkbiaa itga5 nfkbiab tnfa traf5 traf3 socs3a socs3b pou2f2a pik3r1 il12a birc2 si:ch73-22o12.1 zmp:0000001127 bida il1b traf2b il6 ccl39.6
