# Supplementary material for: Temporal dynamics of macrophage transcriptional profiles during zebrafish wound healing
Source: Front Immunol. 2026 Jan 19;16:1721612. doi: 10.3389/fimmu.2025.1721612 (PMC12861901; doi:10.3389/fimmu.2025.1721612)
Supplement: Supplementary file 9 [file Table8.xlsx]

## Sheet: Commonly_ wound_Salmonel inf
Table 8. Commonly up-and down-regulated differentially expressed genes in wound and infection at an early stage of inflammation.
gene_name	log2FC_ Wound	log2FC_Salmonella inf	status
cxcl11.1	6.4171	6.88878	up
si:dkey-195m11.11	5.97298	5.74639	up
LOC108182577	5.8969	6.83983	up
bcl3	5.81354	5.02113	up
LOC567472	5.60969	3.36466	up
ifitm1	5.53427	5.64679	up
il11	5.5238	2.24182	up
ptgs2a	5.46061	6.7256	up
snx10a	5.39545	4.14575	up
LOC108179114	5.38258	4.56691	up
csf3a	5.20753	1.39721	up
inhbaa	5.18851	3.33518	up
si:ch73-361p23.3	5.1394	6.07758	up
tnfa	5.13356	3.51928	up
LOC101886404	5.09511	5.87176	up
LOC101885900	5.09289	3.42345	up
si:ch73-90p23.1	5.04076	3.47972	up
LOC103911370	4.95932	5.39934	up
LOC558721	4.87734	6.96937	up
hhla2a.1	4.86246	5.10024	up
cxcl18b	4.77518	2.68051	up
si:dkey-31e10.5	4.70958	4.29574	up
si:ch211-63b16.4	4.67441	5.586	up
ssuh2.3	4.57463	5.99573	up
sult5a1	4.56305	4.7461	up
LOC110438576	4.52307	4.87584	up
LOC100004033	4.41081	3.5639	up
nes	4.39925	5.56574	up
gpr84	4.37301	3.18749	up
sinup	4.36696	1.48192	up
LOC100002392	4.32009	3.00765	up
hs3st1l2	4.08165	6.06683	up
b4galnt1b	4.06586	6.75486	up
crfb17	4.04047	4.04914	up
si:ch211-251j10.3	4.01914	3.98109	up
si:ch211-256a21.4	4.01266	3.14592	up
ist1	4.0083	1.31526	up
mpeg1.2	3.96785	3.4035	up
LOC100535838	3.96338	5.14976	up
c1ql2	3.93582	6.49126	up
gas7b	3.87649	5.28409	up
ptger2a	3.85878	4.56413	up
LOC553228	3.85549	6.23734	up
lacc1	3.83493	2.5248	up
ccdc146	3.82433	2.18341	up
si:ch73-226l13.2	3.8118	4.93703	up
ccl38a.5	3.80844	2.74277	up
hsd3b7	3.78605	4.94634	up
si:ch211-147k10.5	3.77815	6.49547	up
LOC110438075	3.70182	4.89098	up
f3b	3.69757	1.62079	up
arg2	3.67459	3.11931	up
si:ch211-157p22.10	3.64699	3.46574	up
si:ch73-248e21.1	3.61902	2.48824	up
marcksl1b	3.60966	2.02368	up
zgc:110182	3.58893	4.46429	up
fgl2a	3.58825	3.59538	up
arhgap28	3.51608	5.96495	up
alpk1	3.50785	5.00305	up
itih5	3.40719	6.88052	up
atf3	3.40295	1.13081	up
noxo1a	3.40089	4.49995	up
abcb4	3.38608	4.23876	up
fes	3.36989	4.51595	up
rnf24	3.36834	2.96712	up
LOC101886216	3.35633	4.07688	up
si:ch211-284o19.8	3.33582	5.04236	up
pou2f2a	3.32876	5.29522	up
dram1	3.31559	2.84117	up
si:dkey-17e16.17	3.30315	3.65068	up
kcnn1b	3.26393	2.96074	up
mmp9	3.25434	4.99161	up
gpr173	3.21906	3.45217	up
snap23.2	3.21357	3.10484	up
homeza	3.1892	2.24942	up
crfb15	3.18529	2.73148	up
socs1a	3.16368	6.00011	up
si:dkey-27h10.2	3.15513	3.46105	up
tlr5b	3.14632	4.35826	up
prelid3a	3.12724	5.91647	up
chst11	3.0832	3.31729	up
si:ch211-171h4.5	3.04539	4.22432	up
il10	3.03132	5.24914	up
igflr1	3.02359	5.76856	up
socs3b	3.02198	2.82323	up
si:busm1-57f23.1	3.00675	4.666	up
il4r.1	3.00465	1.34977	up
il12bb	2.99212	5.68067	up
tnfaip3	2.98654	1.84468	up
ncf1	2.95437	1.71481	up
efnb2a	2.95097	3.99447	up
neflb	2.93622	3.33809	up
micall2b	2.92866	2.43413	up
LOC101883900	2.899	4.95486	up
si:dkeyp-50b9.1	2.89493	2.16469	up
mknk1	2.87545	1.11029	up
zgc:162879	2.87039	3.79339	up
LOC110437844	2.86879	2.57117	up
slc6a9	2.83711	4.97541	up
nab1b	2.83348	2.20742	up
slco3a1	2.83169	4.08739	up
LOC110437729	2.81046	5.7229	up
tnfrsf9a	2.79348	6.56112	up
foxf2a	2.78116	4.68057	up
tnfrsf18	2.77226	5.29526	up
LOC108179355	2.74951	2.56761	up
LOC566587	2.74095	1.83066	up
il12a	2.70814	4.63004	up
adam8a	2.70487	5.44219	up
LOC101884755	2.67673	3.81691	up
frmd6	2.63554	5.34449	up
tp53i11b	2.63243	4.86895	up
tnfrsf9b	2.61976	3.1858	up
slc2a6	2.61697	2.30502	up
hsp70.3	2.60713	1.16678	up
socs1b	2.60475	4.62543	up
si:ch73-343l4.8	2.57038	2.632	up
slc19a2	2.54757	3.82264	up
zgc:158446	2.47633	3.99522	up
dlc	2.47358	5.19077	up
fam167ab	2.45234	2.38477	up
gata1b	2.4425	5.04209	up
plekhg5b	2.44224	3.70404	up
moxd1	2.43633	2.54691	up
LOC101884429	2.42002	4.92074	up
fat2	2.4089	2.50758	up
si:ch211-214j24.14	2.39456	2.50929	up
mcoln3a	2.36674	3.17308	up
cyp2x7	2.35219	4.27808	up
si:ch211-256m1.8	2.33445	5.3977	up
LOC101883708	2.33155	2.33207	up
afap1l1b	2.30077	4.01856	up
satb1a	2.29043	4.94268	up
ogfrl1	2.28814	3.78218	up
hs6st1b	2.27973	2.70005	up
reep1	2.26554	4.47859	up
ncam3	2.26406	3.73899	up
tdh	2.26124	2.71256	up
xkr9	2.24084	3.31764	up
fmnl3	2.22476	1.07088	up
spag9a	2.22316	3.23382	up
traf3	2.22107	1.25484	up
zgc:162952	2.22009	4.73451	up
pfkfb3	2.21563	1.12757	up
b4galnt1a	2.20412	3.34895	up
luzp1	2.19998	1.77488	up
neurl1aa	2.18548	5.02824	up
si:dkey-31e10.6p	2.18122	5.69888	up
socs3a	2.1656	2.42243	up
LOC795066	2.15204	2.20674	up
si:ch211-153b23.7	2.14166	1.27979	up
zmp:0000000606	2.13798	1.96226	up
sik2b	2.13597	1.73563	up
si:dkey-33c9.6	2.12625	3.76118	up
oafa	2.12152	2.93316	up
s1pr4	2.09109	1.71085	up
ccl35.1	2.08701	1.15484	up
LOC100150882	2.07812	2.28479	up
ly75	2.07238	2.53752	up
higd1a	2.06372	1.59586	up
mknk2a	2.0612	5.10391	up
LOC103910731	2.04769	2.14042	up
acta1a	2.02855	4.07302	up
ccdc153	1.9852	4.78228	up
acss1	1.9801	1.52873	up
ptafr	1.9779	2.70856	up
lifrb	1.96191	1.75614	up
batf3	1.96135	4.39649	up
serpine1	1.95871	3.47946	up
LOC797571	1.94748	3.07415	up
cdaa	1.94434	3.34298	up
gpr132b	1.91273	1.53812	up
zgc:66427	1.91191	1.4002	up
tmem120a	1.90943	2.65116	up
si:dkey-253i9.4	1.90197	2.61331	up
oscp1b	1.8977	2.30944	up
LOC100538255	1.89761	1.94629	up
zgc:113176	1.88208	4.58772	up
slc2a3b	1.88146	2.24983	up
cd22	1.87762	3.5372	up
si:dkey-25e12.3	1.87361	2.19856	up
il1rap	1.86183	2.55361	up
si:ch73-61d6.3	1.85953	2.69601	up
cd180	1.85484	4.13964	up
tubb2	1.85122	3.37928	up
il1fma	1.83816	2.35842	up
pnp5a	1.8377	1.06449	up
nadka	1.83682	3.8391	up
gdpd3b	1.83585	3.70148	up
hdac9b	1.82222	1.66904	up
b4galt5	1.82111	3.21109	up
tnfaip2b	1.81783	1.39804	up
si:ch211-194m7.8	1.81123	2.80821	up
si:ch211-241b2.5	1.80897	3.45717	up
card9	1.80302	2.44485	up
ca4c	1.7957	1.27859	up
slc8b1	1.78909	3.56257	up
itga5	1.78375	4.4894	up
m17	1.75877	3.03577	up
b3gnt2b	1.75845	2.01748	up
il6r	1.75611	3.00939	up
si:dkey-222h21.10	1.75539	1.30289	up
foxc1b	1.75219	4.17732	up
dfna5a	1.74928	2.14694	up
birc2	1.73928	2.29831	up
si:dkey-1h24.2	1.70933	2.70741	up
bmf1	1.70412	1.22349	up
ft1	1.68703	2.82203	up
itpk1a	1.68001	3.31261	up
LOC799279	1.67678	2.49734	up
ptprr	1.6672	3.09776	up
gcnt4a	1.65188	1.41854	up
LOC562630	1.64915	1.51357	up
ksr1b	1.645	1.87851	up
si:ch211-212k18.6	1.63675	3.04413	up
stap2b	1.6357	1.63371	up
timp2b	1.6293	2.04047	up
f2rl2	1.61878	2.88512	up
b3gnt5b	1.60282	2.93114	up
pxk	1.60271	3.11752	up
adora2b	1.60269	2.54985	up
zgc:77650	1.59758	2.41879	up
gpr141	1.58135	2.3019	up
lmln	1.58095	1.96852	up
traf2b	1.58071	2.02443	up
si:ch211-194m7.4	1.57797	2.78543	up
tsku	1.57475	1.99763	up
prlh2	1.55978	3.66565	up
tank	1.55676	1.96024	up
si:dkey-121a9.3	1.5446	1.75745	up
lrrc58b	1.54301	1.18252	up
ppargc1b	1.5396	2.12855	up
si:ch73-52p7.1	1.53631	1.91118	up
dusp4	1.53386	1.19264	up
tmed8	1.51774	2.34508	up
gclm	1.50582	1.2194	up
sptlc2b	1.50202	1.10686	up
fkbp1ab	1.50113	4.90214	up
limk1a	1.49555	3.12012	up
acvr1ba	1.49521	2.01901	up
cybrd1	1.48731	3.62964	up
serinc2l	1.48507	2.8938	up
slc45a3	1.47296	1.31956	up
plekhm1	1.46857	4.28451	up
vamp5	1.46812	1.99188	up
dnajb9b	1.4681	2.62949	up
aif1l	1.46621	4.59102	up
si:ch211-251p5.5	1.46474	1.5889	up
si:dkey-102g19.3	1.45983	2.76515	up
tmem176l.4	1.45813	2.97028	up
ubash3bb	1.45732	3.57474	up
cybb	1.45371	2.13541	up
zgc:162182	1.45042	2.74021	up
fgd6	1.44423	1.93956	up
gipc2	1.44164	2.75817	up
pbxip1a	1.43214	2.8314	up
zgc:171470	1.43079	2.99557	up
hsp90aa1.1	1.43074	3.86411	up
snx10b	1.41831	2.67453	up
cyth4a	1.41358	2.38294	up
rpz5	1.41166	2.87179	up
slc25a15a	1.40938	2.33549	up
ppm1j	1.40874	2.24713	up
ssuh2.1	1.40555	2.61293	up
si:ch211-255g12.8	1.40427	2.47208	up
trim8b	1.39763	1.0311	up
si:ch211-193e13.5	1.39361	1.54487	up
slc25a37	1.39277	2.64432	up
si:dkey-16j16.4	1.39258	1.93702	up
ssuh2.2	1.39134	3.12548	up
camsap1a	1.38846	2.68585	up
LOC110437746	1.38654	1.54624	up
mmp14a	1.3822	2.7067	up
si:ch211-264f5.2	1.37423	3.00888	up
foxo1a	1.36459	1.69053	up
ccm2	1.36106	2.64573	up
ets1	1.35318	2.42109	up
si:cabz01101003.1	1.35029	2.93264	up
rp2	1.33964	1.04869	up
slc37a1	1.33738	1.47138	up
ldlrb	1.33196	1.09613	up
samsn1a	1.33097	1.36257	up
nampta	1.32551	3.36341	up
sqlea	1.32512	1.77779	up
LOC101883751	1.30922	2.75327	up
dnajc5ab	1.29306	3.74121	up
acsl4b	1.28289	1.76253	up
hbegfa	1.2828	1.35908	up
c3ar1	1.26808	2.28892	up
pqlc2	1.26713	1.94308	up
rab24	1.2653	3.68537	up
acbd3	1.26446	1.43563	up
si:ch211-199o1.2	1.26386	1.27386	up
rbck1	1.2638	2.40918	up
cyba	1.25639	2.17057	up
hopx	1.25582	1.54986	up
zgc:91890	1.25547	1.07315	up
hspa13	1.24881	2.22308	up
si:ch211-160d20.3	1.24878	1.30643	up
tnmd	1.24439	1.89093	up
sec61a1l	1.24421	2.59227	up
sash1a	1.24404	2.0152	up
agpat4	1.24224	1.83488	up
adma	1.24172	4.29329	up
gnav1	1.23994	2.45221	up
chpfa	1.23773	2.15873	up
lrch1	1.235	1.12308	up
ago3b	1.23017	2.29463	up
cpeb4b	1.22228	1.75236	up
msrb3	1.22104	3.12786	up
soat1	1.21516	4.19907	up
abcc4	1.21431	2.57052	up
optn	1.21347	1.29648	up
slc25a25b	1.21299	1.32303	up
si:dkey-34m19.3	1.21243	1.2958	up
abhd17b	1.19459	1.77666	up
ficd	1.19125	1.55723	up
slc46a3	1.19098	2.41067	up
rhof	1.1884	1.52907	up
irge4	1.18363	1.31838	up
si:ch1073-385f13.3	1.1834	3.0384	up
txndc12	1.16836	2.60735	up
prkaa1	1.16758	2.24007	up
LOC100536983	1.1672	3.68822	up
adgrg3	1.16046	2.39887	up
alg2	1.16036	1.00924	up
ncf2	1.1585	2.94044	up
sucla2	1.14955	2.6819	up
lygl1	1.14637	1.98786	up
sar1ab	1.14377	3.51279	up
zgc:101663	1.13938	1.69489	up
ldha	1.1363	2.06385	up
cbx4	1.12675	2.76536	up
ginm1	1.1252	1.42405	up
hcar1-4	1.12132	2.04964	up
ccr12b.1	1.1099	1.50624	up
si:ch73-41h24.1	1.10876	1.89785	up
smarcd3a	1.10817	1.67593	up
slc5a3b	1.10747	1.61543	up
smcr8a	1.10625	1.52908	up
LOC101883506	1.10523	1.02624	up
tnip1	1.10462	4.27123	up
LOC101885611	1.10424	2.10245	up
si:ch73-111k22.2	1.10265	3.12551	up
pdap1b	1.09821	1.2567	up
cers5	1.09706	1.3816	up
LOC100538283	1.08968	1.41057	up
osbpl3a	1.08686	3.20865	up
LOC793909	1.08613	1.45709	up
ptprja	1.08581	2.2952	up
LOC110437818	1.08185	1.48693	up
pgp	1.08168	2.79704	up
si:zfos-943e10.1	1.08045	2.97417	up
rhogb	1.08008	2.41425	up
gp1bb	1.07825	3.56972	up
zgc:113314	1.07621	3.21215	up
slc12a7b	1.07185	3.4072	up
si:dkey-23c22.5	1.06813	1.6192	up
sec23b	1.06462	1.46605	up
srgn	1.05452	1.69761	up
papss2b	1.04472	1.56142	up
abcb10	1.04097	1.72144	up
srpr	1.03759	1.31174	up
irgq1	1.03741	1.06403	up
midn	1.03612	1.35312	up
ptpn23b	1.03437	2.72268	up
gpr155b	1.03272	2.80086	up
si:ch211-243a20.4	1.03116	1.42105	up
LOC110437935	1.02842	1.87382	up
snap29	1.02755	2.07922	up
ccny	1.02711	2.61352	up
myh11b	1.02596	1.45307	up
gb:bc139872	1.02438	2.22681	up
ggps1	1.02437	1.34708	up
slc25a35	1.01999	3.45917	up
cylda	1.01943	1.27563	up
stim1b	1.01776	3.05149	up
zgc:92066	1.01359	1.17396	up
wu:fb77a09	1.01047	4.17789	up
gmppab	1.00985	2.04348	up
si:dkey-166d12.2	1.00294	3.97259	up
pstpip2	1.00199	2.4939	up
rfk	1.00178	1.4817	up
tmem39b	-1.0005	-1.08014	down
zgc:154055	-1.00601	-1.82294	down
im:7147486	-1.01371	-1.27161	down
rock2a	-1.01495	-1.85753	down
ppp1r13ba	-1.0155	-3.07016	down
si:dkeyp-113d7.1	-1.01734	-1.88265	down
LOC100537930	-1.0183	-1.95209	down
LOC100535969	-1.01849	-2.63792	down
elovl6l	-1.02854	-2.81467	down
si:ch211-197h24.9	-1.03415	-4.00555	down
arhgap29a	-1.03806	-2.62837	down
lins1	-1.04301	-1.84738	down
foxo3b	-1.05343	-1.85358	down
si:ch211-198m17.1	-1.0558	-2.53494	down
arhgap27l	-1.06205	-2.95097	down
snx20	-1.06417	-1.53938	down
LOC100332443	-1.06678	-1.34887	down
LOC108183588	-1.0708	-3.55163	down
elmsan1a	-1.07113	-1.78233	down
dub	-1.08279	-1.52528	down
hlx1	-1.08854	-1.35018	down
rnf44	-1.0968	-1.74604	down
sla1	-1.10668	-2.36868	down
lpar6b	-1.11268	-2.32243	down
LOC100007655	-1.11802	-1.31245	down
LOC103908986	-1.11941	-2.66759	down
LOC571410	-1.1212	-4.47561	down
nthl1	-1.12469	-1.16261	down
mdm1	-1.13734	-1.98843	down
pnpla3	-1.1374	-4.16375	down
hdac7a	-1.14406	-1.09352	down
si:dkey-3k20.4	-1.14824	-3.3602	down
klhl42	-1.15807	-1.20402	down
LOC101885604	-1.16362	-2.09875	down
ubox5	-1.17968	-1.22695	down
zgc:152774	-1.18403	-3.62223	down
LOC100149007	-1.18427	-1.01707	down
iffo1b	-1.18486	-2.27936	down
mid1ip1l	-1.18641	-1.16944	down
adrb2a	-1.18781	-2.40104	down
si:ch211-106n13.3	-1.19228	-4.23354	down
znf366	-1.19268	-2.41017	down
nt5dc2	-1.1991	-3.20486	down
sox4b	-1.20006	-2.78387	down
fam124a	-1.20195	-1.94056	down
erich1	-1.20526	-1.24602	down
cdkn1d	-1.20713	-1.24899	down
klf9	-1.22093	-2.27518	down
chp2	-1.23767	-1.73519	down
fance	-1.2417	-1.23944	down
txnipa	-1.24746	-1.05972	down
lyl1	-1.25465	-3.90461	down
csrnp1a	-1.26114	-2.00887	down
wu:fb55g09	-1.2615	-1.07329	down
LOC110438848	-1.28255	-1.40607	down
irs1	-1.28257	-2.36357	down
zbtb33	-1.31084	-1.23977	down
fam46ab	-1.31109	-1.03666	down
inppl1b	-1.32303	-3.52503	down
LOC100151468	-1.33002	-2.35736	down
gbp	-1.33559	-1.19157	down
prg4a	-1.35321	-2.4309	down
LOC110437928	-1.38409	-3.12444	down
ypel1	-1.40141	-2.49206	down
zfp36l1a	-1.40738	-3.58321	down
rac1l	-1.44015	-1.39975	down
fam13a	-1.46438	-2.8318	down
klf11a	-1.46765	-2.42501	down
zgc:158320	-1.478	-1.16632	down
znf518b	-1.48713	-1.15298	down
ypel3	-1.49028	-2.35797	down
LOC110439347	-1.50383	-1.44049	down
LOC101884416	-1.51674	-1.14857	down
rorcb	-1.59011	-2.30167	down
si:ch211-233f11.5	-1.60674	-3.88513	down
rnf152	-1.61582	-3.21176	down
cxcr4b	-1.64242	-4.2227	down
LOC568392	-1.81002	-1.86269	down
LOC110438434	-1.85429	-3.43126	down
cyp1c1	-1.91864	-2.39479	down
tlr8a	-2.07217	-4.79022	down
sesn1	-2.48641	-2.7857	down
cd59	-2.90039	-2.46744	down
