# Supplementary material for: Temporal dynamics of macrophage transcriptional profiles during zebrafish wound healing
Source: Front Immunol. 2026 Jan 19;16:1721612. doi: 10.3389/fimmu.2025.1721612 (PMC12861901; doi:10.3389/fimmu.2025.1721612)
Supplement: Supplementary file 10 [file Table9.xlsx]

## Sheet: 9A. 5hpA_Top30UpReg_GOAccess
Table 9A. 5hpA CUT vs 5hpA UNcut_Top30_Up Regulated genes (Fold Change ≥ 1 and p-Value < 0.05)												NA: No ontology terms have been annoted to this entity
											GO: Biological process	GO: Biological process	GO: Molecular function	GO: Molecular function	GO: Cellular component	GO: Cellular component
Genes	log2FC	pvalue	padj	minus_log10-padj	Symbol	Ensembl Gene ID	Entrez (NCBI_Gene)	Genes Description	ZFIN ID	Transcrit IDs	Accession	Term	Accession	Term	Accession	Term
itln1	8.17711	7.7248e-13	2.46324e-11	10.6085	itln1	ENSDARG00000007534	767684	intelectin 1	ZDB-GENE-060929-564	ENSDART00000188410.1	NA	NA	GO:0030246	carbohydrate binding	GO:0005575	cellular_component
rln3a	7.53058	2.77683e-09	4.3302e-08	7.36349	rln3a	ENSDARG00000070780	503864	relaxin 3a	ZDB-GENE-050310-3	ENSDART00000087803.5	GO:0007165	signal transduction	GO:0001664	G protein-coupled receptor binding	GO:0005576	extracellular region
illr4	6.51735	5.12636e-33	2.08147e-30	29.6816	illr4	ENSDARG00000008075	559737	immune-related, lectin-like receptor 4	ZDB-GENE-050311-5	ENSDART00000102904.5	NA	NA	GO:0030246	carbohydrate binding	GO:0016020	membrane
hbl4	6.0474	1.49877e-06	1.31436e-05	4.88128	hbl4	ENSDARG00000054202	100137128	hexose-binding lectin 4	ZDB-GENE-070912-287	ENSDART00000035685.8	NA	NA	NA	NA	NA	NA
ifitm1	5.80036	3.36103e-26	6.7116e-24	23.1732	ifitm1	ENSDARG00000093303	100003209	interferon induced transmembrane protein 1	ZDB-GENE-060526-259	ENSDART00000132223.2	NA	NA	NA	NA	GO:0016020	membrane
rflna	5.74982	7.86804e-06	5.91244e-05	4.22823	rflna	ENSDARG00000023484	368489	refilin A	ZDB-GENE-030616-80	ENSDART00000038566.6	GO:0048705	skeletal system morphogenesis	GO:0031005	filamin binding	NA	NA
LOC100003647 (thfp5)	5.57846	4.58616e-10	8.30075e-09	8.08088	CABZ01040055.1	ENSDARG00000116837	100003647	three-finger protein 5	ZDB-GENE-200331-2	ENSDART00000188675.1	NA	NA	NA	NA	NA	NA
sema4e	5.21995	5.81176e-09	8.48837e-08	7.07118	sema4e	ENSDARG00000052997	796377	semaphorin 4e	ZDB-GENE-990715-7	ENSDART00000109471.5	GO:0007411	axon guidance	GO:0005515	protein binding	GO:0016020	membrane
cdaa	5.00483	5.06897e-26	9.80081e-24	23.0087	cdaa	ENSDARG00000111188	559958	cytidine deaminase a	ZDB-GENE-170609-2	ENSDART00000181686.1	GO:0009972	cytidine deamination	GO:0003824	catalytic activity	NA	NA
s1pr4	4.93792	1.29609e-62	3.94691e-59	58.4037	s1pr4	ENSDARG00000074851	402857	sphingosine-1-phosphate receptor 4	ZDB-GENE-050506-8	ENSDART00000145785.2	GO:0030593	neutrophil chemotaxis	GO:0004930	G protein-coupled receptor activity	GO:0005737	cytoplasm
scpp8	4.89755	5.88245e-102	7.16541e-98	97.1448	scpp8	ENSDARG00000093124	100270761	secretory calcium-binding phosphoprotein 8	ZDB-GENE-090424-2	ENSDART00000141588.2	NA	NA	NA	NA	NA	NA
f5	4.75622	2.49241e-98	1.518e-94	93.8187	f5	ENSDARG00000055705	327320	coagulation factor V	ZDB-GENE-030131-5531	ENSDART00000078065.6	GO:0009617	response to bacterium	GO:0005507	copper ion binding	GO:0005576	extracellular region
rbp7b	4.60591	4.29823e-10	7.89694e-09	8.10254	rbp7b	ENSDARG00000070486	569308	retinol binding protein 7b, cellular	ZDB-GENE-081022-134	ENSDART00000103491.5	GO:0015908	fatty acid transport	GO:0005504	fatty acid binding	GO:0005634	nucleus
ptchd4	4.53506	1.14087e-09	1.9063e-08	7.71981	ptchd4	ENSDARG00000008249	564097	patched domain containing 4	ZDB-GENE-041001-178	ENSDART00000146055.3	NA	NA	NA	NA	GO:0016021	integral component of membrane
cacna1sa	4.39957	0.00049608	0.00238467	2.62257	cacna1sa	ENSDARG00000029457	570683	calcium channel, voltage-dependent, L type, alpha 1S subunit, a	ZDB-GENE-090514-1	ENSDART00000105895.6	GO:0006816	calcium ion transport	GO:0005216	ion channel activity	GO:0005891	voltage-gated calcium channel complex
arg2	4.15522	1.71806e-10	3.48214e-09	8.45815	arg2	ENSDARG00000039269	322614	arginase 2	ZDB-GENE-030131-1334	ENSDART00000057377.5	GO:0000050	urea cycle	GO:0004053	arginase activity	GO:0005737	cytoplasm
pyyb	4.09918	0.00295647	0.0111841	1.9514	pyyb	ENSDARG00000035832	793458	peptide Yyb	ZDB-GENE-060215-2	ENSDART00000152680.3	NA	NA	GO:0005179	hormone activity	GO:0005576	extracellular region
saa	4.0946	9.57786e-09	1.34101e-07	6.87257	saa	ENSDARG00000045999	449557	serum amyloid A	ZDB-GENE-040927-15	ENSDART00000067629.5	GO:0001780	neutrophil homeostasis	NA	NA	GO:0005576	extracellular region
zgc:64022	3.95478	0.000382171	0.00190164	2.72087	zgc:64022	ENSDARG00000070705	393336	zgc:64022	ZDB-GENE-040426-1340	ENSDART00000080632.4	NA	NA	GO:0003924	GTPase activity
trim101	3.87498	0.00169457	0.0069256	2.15954	trim101	ENSDARG00000018264	445187	tripartite motif containing 101	ZDB-GENE-040801-100	ENSDART00000002398.7	NA	NA	GO:0008270	zinc ion binding	NA	NA
slc25a15a	3.85884	1.86974e-62	4.55505e-59	58.3415	slc25a15a	ENSDARG00000063539	791156	solute carrier family 25 member 15a	ZDB-GENE-070112-1072	ENSDART00000092942.5	GO:1990575	mitochondrial L-ornithine transmembrane transport	GO:0000064	L-ornithine transmembrane transporter activity	GO:0016020	membrane
sult5a1	3.83838	1.12588e-05	8.20676e-05	4.08583	sult5a1	ENSDARG00000007769	767718	sulfotransferase family 5A, member 1	ZDB-GENE-060929-978	ENSDART00000138714.3	NA	NA	GO:0008146	sulfotransferase activity	NA	NA
chia.6	3.78977	1.16575e-12	3.59493e-11	10.4443	chia.6	ENSDARG00000093193	322420	chitinase, acidic.6	ZDB-GENE-030131-1140	ENSDART00000163452.2	GO:0005975	carbohydrate metabolic process	GO:0004568	chitinase activity	GO:0005576	extracellular region
ssuh2.3	3.78158	1.84177e-30	5.53947e-28	27.2565	ssuh2.3	ENSDARG00000076614	797780	ssu-2 homolog, tandem duplicate 3	ZDB-GENE-080516-4	ENSDART00000139706.2	NA	NA	NA	NA	NA	NA
tp53i11b	3.78031	1.02076e-31	3.55254e-29	28.4495	tp53i11b	ENSDARG00000006025	556618	tumor protein p53 inducible protein 11b	ZDB-GENE-030131-6328	ENSDART00000014726.11	NA	NA	NA	NA	NA	NA
zgc:162952	3.74281	0.00146275	0.00608948	2.21542	zgc:162952	ENSDARG00000056245	555791	zgc:162952	ZDB-GENE-070424-98	ENSDART00000078708.6	NA	NA	NA	NA	NA	NA
thy1	3.73381	3.50027e-09	5.36987e-08	7.27004	thy1	ENSDARG00000035018	336617	Thy-1 cell surface antigen	ZDB-GENE-030131-8561	ENSDART00000045410.7	NA	NA	NA	NA	NA	NA
steap4	3.71523	0.000996383	0.00436223	2.36029	steap4	ENSDARG00000055901	550429	STEAP family member 4	ZDB-GENE-070424-244	ENSDART00000145198.2	GO:0055072	iron ion homeostasis	GO:0008823	cupric reductase activity	GO:0005768	endosome
hhla2a.1	3.7104	2.77386e-38	1.98755e-35	34.7017	hhla2a.1	ENSDARG00000043182	541514	HERV-H LTR-associating 2a, tandem duplicate 1	ZDB-GENE-050327-45	ENSDART00000063398.6	NA	NA	NA	NA	NA	NA
pglyrp2	3.65747	3.26641e-10	6.20719e-09	8.2071	pglyrp2	ENSDARG00000062998	568634	peptidoglycan recognition protein 2	ZDB-GENE-071227-1	ENSDART00000149222.3	GO:0002376	immune system process	GO:0008270	zinc ion binding	NA	NA

## Sheet: 9B. 5hpA_Top30_DownReg_GOAccess
Table 9B. 5hpA CUT vs 5hpA UNcut_Top30_Down Regulated genes (Fold Change ≤ -1 and p-Value < 0.05)												NA: No ontology terms have been annoted to this entity
											GO: Biological process	GO: Biological process	GO: Molecular function	GO: Molecular function	GO: Cellular component	GO: Cellular component
Genes	log2FC	pvalue	padj	minus_log10-padj	Symbol	Ensembl Gene ID	Entrez (NCBI_Gene)	Genes Description	ZFIN ID	Transcrit Ids	Accession	Term	Accession	Term	Accession	Term
hbbe3	-4.34155	0.00206622	0.00821164	2.08557	hbbe3	ENSDARG00000038147	30596	hemoglobin beta embryonic-3	ZDB-GENE-980526-287	ENSDART00000055623.6	GO:0015671	oxygen transport	GO:0004601	peroxidase activity	GO:0005833	hemoglobin complex
entpd3	-4.156	3.15182e-10	6.01944e-09	8.22044	entpd3	ENSDARG00000035309	100005551	ectonucleoside triphosphate diphosphohydrolase 3	ZDB-GENE-030131-6186	ENSDART00000129068.3	NA	NA	GO:0016787	hydrolase activity	NA	NA
lmo7b	-3.89065	0.000186507	0.00101649	2.9929	lmo7b	ENSDARG00000053535	558333	LIM domain 7b	ZDB-GENE-060825-242	ENSDART00000140515.5	GO:0023051	regulation of signaling	GO:0005515	protein binding	GO:0005575	cellular_component
prkd4	-3.78722	0.00200639	0.00800782	2.09649	prkd4	ENSDARG00000104153	565810	protein kinase D4	ZDB-GENE-080204-93	ENSDART00000157731.2	GO:0016310	phosphorylation	GO:0004672	protein kinase activity	GO:0016020	membrane
htr1aa	-3.70546	0.000141578	0.000796931	3.09858	htr1aa	ENSDARG00000093745	100001828	5-hydroxytryptamine (serotonin) receptor 1A a	ZDB-GENE-071203-1	ENSDART00000157731.2	GO:0006468	protein phosphorylation	GO:0000166	nucleotide binding	GO:0016020	membrane
npffr1l2	-3.70417	2.13857e-06	1.81691e-05	4.74067	npffr1l2	ENSDARG00000062631	570189	neuropeptide FF receptor 1 like 2	ZDB-GENE-060526-110	ENSDART00000090788.5	GO:0007165	signal transduction	GO:0004930	G protein-coupled receptor activity	GO:0005886	plasma membrane
scn4ab	-3.41347	0.00958057	0.0304305	1.51669	scn4ab	ENSDARG00000034588	564977	sodium channel, voltage-gated, type IV, alpha, b	ZDB-GENE-051201-1	ENSDART00000168970.2	GO:0006811	monoatomic ion transport	GO:0005216	monoatomic ion channel activity	GO:0001518	voltage-gated sodium channel complex
cd83	-3.39145	0.000287159	0.00148467	2.82837	cd83	ENSDARG00000112724	561001	CD83 molecule	ZDB-GENE-060503-762	ENSDART00000137954.2	NA	NA	NA	NA	NA	NA
esr2a	-3.30895	0.00193741	0.00777327	2.1094	esr2a	ENSDARG00000016454	317734	estrogen receptor 2a	ZDB-GENE-030116-2	ENSDART00000131069.4	GO:0006355	regulation of DNA-templated transcription	GO:0003677	DNA binding	GO:0005634	nucleus
hgfa	-3.26082	1.7926e-05	0.000124989	3.90313	hgfa	ENSDARG00000045544	493781	hepatocyte growth factor a	ZDB-GENE-041014-2	ENSDART00000066964.6	GO:0001764	neuron migration	GO:0004252	serine-type endopeptidase activity	GO:0005615	extracellular space
egr2a	-3.25703	0.000273692	0.00142637	2.84577	egr2a	ENSDARG00000044098	368241	early growth response 2a	ZDB-GENE-030723-6	ENSDART00000127945.3	GO:0006357	regulation of transcription by RNA polymerase II	GO:0000978	RNA polymerase II cis-regulatory region sequence-specific DNA binding	NA	NA
olfm3a	-3.14532	0.00563501	0.0194503	1.71107	olfm3a	ENSDARG00000071493	563182	olfactomedin 3a	ZDB-GENE-080219-11	ENSDART00000105753.5	NA	NA	NA	NA	NA	NA
cnga2b	-3.14081	0.00129893	0.00549004	2.26042	cnga2b	ENSDARG00000115820	103911065	cyclic nucleotide gated channel subunit alpha 2b	ZDB-GENE-050307-2	ENSDART00000164834.2	GO:0006811	monoatomic ion transport	GO:0005216	monoatomic ion channel activity	GO:0016020	membrane
zgc:162509	-3.13578	6.70058e-12	1.74775e-10	9.75752	zgc:162509	ENSDARG00000070604	553299	zgc:162509	ZDB-GENE-050809-100	ENSDART00000103857.4	NA	NA	NA	NA	GO:0005575	cellular_component
gal3st1a	-3.1262	1.44598e-07	1.53964e-06	5.81258	gal3st1a	ENSDARG00000062711	793735	galactose-3-O-sulfotransferase 1a	ZDB-GENE-060526-375	ENSDART00000175916.2	GO:0006682	galactosylceramide biosynthetic process	GO:0003824	catalytic activity	GO:0016020	membrane
arl5c	-3.07314	0.00210966	0.00836294	2.07764	arl5c	ENSDARG00000035719	393819	ADP-ribosylation factor-like 5C	ZDB-GENE-040426-1866	ENSDART00000016616.8	GO:0006886	intracellular protein transport	GO:0000166	nucleotide binding	GO:0005802	trans-Golgi network
itgb4	-3.07055	3.90884e-18	2.90327e-16	15.5371	itgb4	ENSDARG00000028507	335269	integrin, beta 4	ZDB-GENE-030131-7209	ENSDART00000029308.8	GO:0007154	cell communication	GO:0005515	protein binding	GO:0008305	integrin complex
olfcb1	-3.00172	8.46248e-06	6.32401e-05	4.19901	olfcb1	ENSDARG00000007582	323944	olfactory receptor C family, b1	ZDB-GENE-030131-2664	ENSDART00000022725.9	GO:0007165	signal transduction	GO:0004930	G protein-coupled receptor activity	GO:0005886	plasma membrane
bhlha9	-2.95361	0.0171602	0.0496387	1.30418	bhlha9	ENSDARG00000103981	323481	basic helix-loop-helix family, member a9	ZDB-GENE-030131-2201	ENSDART00000172548.2	NA	NA	GO:0046983	protein dimerization activity	NA	NA
cbln4	-2.89122	0.0038881	0.0141969	1.84781	cbln4	ENSDARG00000061240	563847	cerebellin 4 precursor	ZDB-GENE-080204-58	ENSDART00000087148.5	GO:0008150	biological_process	GO:0003674	molecular_function	GO:0045202	synapse
atp2a1l	-2.88287	9.22906e-05	0.000542825	3.26534	atp2a1l	ENSDARG00000035458	494489	ATPase sarcoplasmic/endoplasmic reticulum Ca2+ transporting 1, like	ZDB-GENE-041229-2	ENSDART00000186984.1	GO:0006811	monoatomic ion transport	GO:0000166	nucleotide binding	GO:0005789	endoplasmic reticulum membrane
stox1	-2.7073	2.19906e-05	0.000150319	3.82299	stox1	ENSDARG00000062593	568146	storkhead box 1	ZDB-GENE-030925-2	ENSDART00000127962.4	GO:0006357	regulation of transcription by RNA polymerase II	GO:0000977	RNA polymerase II transcription regulatory region sequence-specific DNA binding	GO:0005634	nucleus
cyp24a1	-2.69626	0.00494629	0.0174236	1.75886	cyp24a1	ENSDARG00000103277	100004700	cytochrome P450, family 24, subfamily A, polypeptide 1	ZDB-GENE-060825-1	ENSDART00000160991.3	NA	NA	GO:0004497	monooxygenase activity	NA	NA
kcnc1b	-2.65207	0.00908695	0.0291208	1.5358	kcnc1b	ENSDARG00000032959	100334453	potassium voltage-gated channel, Shaw-related subfamily, member 1b	ZDB-GENE-080414-3	ENSDART00000073919.5	GO:0006811	monoatomic ion transport	GO:0005216	monoatomic ion channel activity	GO:0016020	membrane
pon3.2	-2.63112	7.08855e-08	8.12282e-07	6.09029	pon3.2	ENSDARG00000040290	554122	paraoxonase 3, tandem duplicate 2	ZDB-GENE-071004-70	ENSDART00000058959.5	NA	NA	GO:0004064	arylesterase activity	NA	NA
sst1.1	-2.62115	0.0165647	0.0481909	1.31704	sst1.1	ENSDARG00000040799	326018	somatostatin 1, tandem duplicate 1	ZDB-GENE-030131-4743	ENSDART00000059791.4	NA	NA	GO:0005179	hormone activity	GO:0005576	extracellular region
lpar1	-2.61293	5.22817e-08	6.15903e-07	6.21049	lpar1	ENSDARG00000099840	368461	lysophosphatidic acid receptor 1	ZDB-GENE-030616-499	ENSDART00000180545.1	GO:0001525	angiogenesis	GO:0004930	G protein-coupled receptor activity	GO:0005737	cytoplasm
her9	-2.59959	0.00122255	0.00520333	2.28372	her9	ENSDARG00000056438	140613	hairy-related 9	ZDB-GENE-011213-1	ENSDART00000078936.4	GO:0006355	regulation of DNA-templated transcription	GO:0000978	RNA polymerase II cis-regulatory region sequence-specific DNA binding	GO:0005634	nucleus
zgc:101806	-2.59222	0.00538319	0.018719	1.72772	zgc:101806	ENSDARG00000115690	450029	zgc:101806	ZDB-GENE-041010-148	ENSDART00000180953.1	GO:0008150	biological_process	GO:0000166	nucleotide binding	GO:0005575	cellular_component
ccl35.2	-2.57071	0.00894792	0.0287433	1.54146	ccl35.2	ENSDARG00000070378	100170201	chemokine (C-C motif) ligand 35, duplicate 2	ZDB-GENE-140718-1	ENSDART00000103203.4	GO:0002548	monocyte chemotaxis	GO:0005125	cytokine activity	GO:0005576	extracellular region
