# Supplementary material for: Temporal dynamics of macrophage transcriptional profiles during zebrafish wound healing
Source: Front Immunol. 2026 Jan 19;16:1721612. doi: 10.3389/fimmu.2025.1721612 (PMC12861901; doi:10.3389/fimmu.2025.1721612)
Supplement: Supplementary file 11 [file Table10.xlsx]

## Sheet: 5hpA GO Up_KEGG pathway
Table 10. 5hpA GO Up_KEGG pathway
Pathway	Enrichment	P-value FDR	Count	Pathway Genes	Genes
Starch and sucrose metabolism	7.80949	0.00206072	6	36	pygb gpia gys1 pgm2 hk1 gyg1b
Glycolysis / Gluconeogenesis	3.34693	0.0319436	9	81	pgam1a gpia dlat pgm2 aldocb eno1a acss2 hk1 ldha
Neuroactive ligand-receptor interaction	3.34693	0.0319436	9	533	adora2b penka ptger2a adm2a ltb4r2b rln3a lepr s1pr4 tac3b
