# Supplementary material for: Temporal dynamics of macrophage transcriptional profiles during zebrafish wound healing
Source: Front Immunol. 2026 Jan 19;16:1721612. doi: 10.3389/fimmu.2025.1721612 (PMC12861901; doi:10.3389/fimmu.2025.1721612)
Supplement: Supplementary file 12 [file Table11.xlsx]

## Sheet: 5hpA GO Up_Molecular Function
Table 11. 5hpA GO Up_Molecular Function p-value < 0.05
Pathways	Enrichment	P-value FDR	count	Pathway Genes	Genes
Growth factor receptor binding	7.43761	0.00919617	5	81	fgf6a hbegfb vegfab hbegfa il6
Misfolded protein binding	6.50791	0.0184271	5	17	hspa9 hsp70.1 hspa8b hsp70l hsp70.2
Signaling receptor regulator activity	4.59382	5.48208e-05	15	510	fgf6a tnfsf13b gpia hbegfb vegfab pyyb adm2a dkk3b rln3a eda hbegfa il10 ccl34a.3 si:ch73-226l13.2 il6
Pyridoxal phosphate binding	4.46257	0.0409528	6	56	pygb gcat sptlc2a cbsa cth oat
Vitamin B6 binding	4.46257	0.0409528	6	56	pygb gcat sptlc2a cbsa cth oat
Signaling receptor activator activity	4.41749	8.71384e-05	14	501	fgf6a tnfsf13b gpia hbegfb vegfab pyyb adm2a rln3a eda hbegfa il10 ccl34a.3 si:ch73-226l13.2 il6
Receptor ligand activity	4.41749	8.71384e-05	14	501	fgf6a tnfsf13b gpia hbegfb vegfab pyyb adm2a rln3a eda hbegfa il10 ccl34a.3 si:ch73-226l13.2 il6
Vitamin binding	3.60438	0.0193441	9	120	pygb gcat tktb dhtkd1 sptlc2a cbsa cth oat tcnbb
Signaling receptor binding	2.81754	0.000255204	23	983	penka fgf6a tnfsf13b gpia fn1a fgl2a efnb2a hbegfb vegfab thy1 pyyb itgb3b adm2a sema4e abcb9 dkk3b rln3a eda hbegfa il10 ccl34a.3 si:ch73-226l13.2 il6
Calcium ion binding	2.66101	0.000588598	23	854	anxa2a actn1 slc25a24 aif1l ncaldb anxa6 anxa13 hpcal1 trap1 s100a10b anxa1a bmp1a cacna1sa tnnc1b capn1b lpcat2 scinlb sri dgkaa zgc:162879 pcdh2aa15 capn2a ehd1a
Molecular function regulator	1.80628	0.0184271	34	1554	anxa2a ncf2 cacng1a fgf6a ppp1r14aa tnfsf13b gpia rgs14a si:dkey-172h23.2 socs3b anxa1a hbegfb vegfab bag2 pyyb socs1a c4b atp1b3b adm2a alox5ap utp3 tinagl1 dkk3b zgc:64022 rln3a mgst2 eda hbegfa timp2b il10 ccl34a.3 si:ch73-226l13.2 il6 sh3bp5b
