# Supplementary material for: Temporal dynamics of macrophage transcriptional profiles during zebrafish wound healing
Source: Front Immunol. 2026 Jan 19;16:1721612. doi: 10.3389/fimmu.2025.1721612 (PMC12861901; doi:10.3389/fimmu.2025.1721612)
Supplement: Supplementary file 13 [file Table12.xlsx]

## Sheet: 5hpA_GO_Down_Biological Process
Table 12. 5hpA GO_Down_Biological Process
Pathway	Enrichment	P-value FDR	count	Pathway Genes	Genes
Reg. of defense response	4.52611	0.000497357	11	67	tlr3 traf3 ifnphi1 tlr2 cxcr4b foxo3b irf1b b2m sema7a sting1 tlr1
Pos. reg. of MAPK cascade	4.37181	0.00148775	10	149	traf4a traf3 igf1ra cd74b mos ccl35.2 cd4-1 sema7a dicp1.1 dicp1.17
Reg. of response to external stimulus	3.63735	0.00130451	13	169	tlr3 traf3 ifnphi1 tlr2 cxcr4b foxo3b irf1b b2m f2r enpp5 sema7a sting1 tlr1
Reg. of response to stress	3.59197	5.14923e-05	19	194	traf4a sesn3 tlr3 sesn1 prkn traf3 ifnphi1 igf1ra cd74b tlr2 cxcr4b foxo3b irf1b b2m f2r enpp5 sema7a sting1 tlr1
Reg. of immune response	3.39752	0.000275301	17	257	myd88 tlr3 traf3 tlr4bb ifnphi1 cd74b tlr2 foxo3b irf1b c1qb c1qa b2m tlr21 sting1 c1qc tlr1 zgc:194627
Pos. reg. of response to stimulus	2.72024	6.60886e-05	28	623	traf4a tnfsf10l ip6k2a myd88 sulf2b tlr3 traf3 igf1ra cd74b tlr2 inhbb cxcr4b c1qb c1qa ddit3 f2r bmp7b mos ccl35.2 enpp5 cd4-1 sema7a sting1 dicp1.1 c1qc tlr1 zgc:194627 dicp1.17
Reg. of immune system proc.	2.57707	0.0020174	21	370	myd88 tlr3 traf3 tlr4bb ifnphi1 cd74b tlr2 cxcr4b foxo3b irf1b c1qb c1qa irf7 b2m tlr21 rhoga sema7a sting1 c1qc tlr1 zgc:194627
Response to biotic stimulus	2.46879	0.00138789	24	440	ptk2ab tlr3 traf3 tlr4bb ifnphi1 ldlra angptl4 tlr2 cxcr4b foxo3b irf1b irf7 b2m mpeg1.1 tlr21 cpt1b ddit3 ccl35.2 cxcl20 SRMS dhx58 sting1 sid1 tlr1
Immune response	2.41642	3.66422e-05	38	725	tnfsf10l ptk2ab myd88 prg4a tnfb ctss2.2 tlr3 traf3 tlr4bb ifnphi1 prg4b cd74b tlr2 cxcr4b foxo3b irf1b c1qb c1qa b2m mpeg1.1 tnfsf10 tlr21 prf1.9 march8 ccl35.2 cd4-1 cxcl20 SRMS cxcr3.1 sema7a cd83 dhx58 sting1 si:ch211-158d24.4 c1qc tlr1 zgc:123107 zgc:194627
Reg. of response to stimulus	2.22743	1.54729e-06	57	1374	traf4a tnfsf10l ptk2ab skib klhl24b ip6k2a myd88 sulf2b sesn3 tlr3 sesn1 prkn klhl24a traf3 tlr4bb ifnphi1 ralgps2 igf1ra dab2 gpr143 cd74b ddit4 tlr2 nrp2b zgc:113531 pmepa1 inhbb cxcr4b foxo3b nog2 irf1b c1qb c1qa b2m appb tlr21 ddit3 f2r rap1gap2a bmp7b mos ccl35.2 enpp5 cd4-1 sema7a rnf152 sting1 mvb12ba dicp1.1 cdc42se2 c1qc pid1 tlr1 zgc:194627 dicp1.17 cnksr3 ptpro
Response to organic substance	2.12103	5.77996e-05	47	1057	traf4a cpn1 skib nr1d2b sulf2b sesn3 tlr3 esr2a sesn1 traf3 tlr4bb crlf1a ifnphi1 igf1ra gadd45ba stat4 ldlra khk dab2 nr1d1 rxrab cd74b irs2a tlr2 nrp2b zgc:113531 pmepa1 cxcr4b p2rx7 nog2 jun si:dkey-222b8.1 tyrp1b htr1ab cpt1b bmp7b ccl35.2 cd4-1 cxcl20 cxcr3.1 brinp1 ifnlr1 dicp1.1 pid1 nrp1a dicp1.17 ptpro
Reg. of signal transduction	2.09847	0.000230665	42	1002	traf4a tnfsf10l ptk2ab skib klhl24b ip6k2a myd88 sulf2b sesn3 sesn1 klhl24a traf3 ralgps2 igf1ra dab2 gpr143 cd74b ddit4 nrp2b zgc:113531 pmepa1 inhbb foxo3b nog2 b2m appb ddit3 f2r rap1gap2a bmp7b mos ccl35.2 cd4-1 sema7a rnf152 mvb12ba dicp1.1 cdc42se2 pid1 dicp1.17 cnksr3 ptpro
Reg. of signaling	2.08457	0.000134824	45	1149	traf4a tnfsf10l ptk2ab skib klhl24b ip6k2a myd88 sulf2b sesn3 sesn1 klhl24a traf3 ralgps2 igf1ra dab2 gpr143 cd74b ddit4 nrp2b zgc:113531 pmepa1 inhbb foxo3b nog2 b2m lmo7b appb htr1ab ddit3 f2r rap1gap2a bmp7b mos ccl35.2 cd4-1 sema7a rnf152 mvb12ba dicp1.1 htr1aa cdc42se2 pid1 dicp1.17 cnksr3 ptpro
Cellular response to organic substance	2.07661	0.000709498	38	887	traf4a cpn1 skib nr1d2b sulf2b sesn3 esr2a sesn1 traf3 tlr4bb crlf1a igf1ra stat4 ldlra dab2 nr1d1 rxrab cd74b irs2a nrp2b zgc:113531 pmepa1 cxcr4b nog2 si:dkey-222b8.1 htr1ab bmp7b ccl35.2 cd4-1 cxcl20 cxcr3.1 brinp1 ifnlr1 dicp1.1 pid1 nrp1a dicp1.17 ptpro
Reg. of cell communication	2.05184	0.000230665	44	1139	traf4a tnfsf10l ptk2ab skib klhl24b ip6k2a myd88 sulf2b sesn3 sesn1 klhl24a traf3 ralgps2 igf1ra dab2 gpr143 cd74b ddit4 nrp2b zgc:113531 pmepa1 inhbb foxo3b nog2 b2m appb htr1ab ddit3 f2r rap1gap2a bmp7b mos ccl35.2 cd4-1 sema7a rnf152 mvb12ba dicp1.1 htr1aa cdc42se2 pid1 dicp1.17 cnksr3 ptpro
Cell surface receptor signaling pathway	2.01368	3.66422e-05	57	1573	dedd1 traf4a tnfsf10l ptk2ab her6 skib ip6k2a trpm1a jag1b sulf2b bmpr2b traf3 tlr4bb crlf1a ephb4b igf1ra itgb4 stat4 dab2 cd74b irs2a gria3b tcf7l1a nrp2b zgc:113531 pmepa1 epha3 inhbb cxcr4b foxo3b nog2 jun plvapb si:dkey-222b8.1 adgrg6 fzd2 appb pecam1 bmp7b p2ry12 ccl35.2 cd4-1 zgc:154125 hhat cxcl20 dtx4a SRMS cxcr3.1 sema7a ifnlr1 mvb12ba dicp1.1 pid1 nrp1a zgc:194627 dicp1.17 ptpro
Response to external stimulus	2.00589	0.00114898	39	1013	ptk2ab trpm1a sesn3 tlr3 sesn1 traf3 tlr4bb ifnphi1 ldlra per2 angptl4 tlr2 nrp2b zgc:92606 cxcr4b foxo3b irf1b irf7 b2m fbxl8 mpeg1.1 per1a tlr21 cpt1b f2r kalrnb rhoga cry3a ccl35.2 enpp5 cxcl20 SRMS cxcr3.1 sema7a dhx58 sting1 sid1 tlr1 nrp1a
Immune system proc.	1.76639	0.0020174	50	1141	tnfsf10l ptk2ab myd88 prg4a tnfb ctss2.2 tlr3 traf3 tlr4bb ifnphi1 prg4b cd74b tlr2 cxcr4b foxo3b irf1b c1qb c1qa irf7 b2m mpeg1.1 kdm6bb tnfsf10 tlr21 f2r prf1.9 mbd3b march8 kalrnb rhoga p2ry12 ccl35.2 cd4-1 cxcl20 irf3 SRMS cxcr3.1 sema7a cd83 etv7 dhx58 sting1 dicp1.1 si:ch211-158d24.4 c1qc lpar1 tlr1 zgc:123107 zgc:194627 dicp1.17
Response to chemical	1.74872	0.00114898	57	1686	traf4a cpn1 skib nr1d2b sulf2b sesn3 tlr3 esr2a sesn1 prkn traf3 tlr4bb crlf1a ifnphi1 igf1ra gadd45ba stat4 ldlra khk dab2 nr1d1 per2 rxrab cd74b irs2a tlr2 hbbe3 nrp2b zgc:113531 pmepa1 smpd2a cxcr4b p2rx7 nog2 jun si:dkey-222b8.1 tyrp1b per1a htr1ab cpt1b bmp7b kalrnb rhoga zgc:153372 ccl35.2 cd4-1 cxcl20 cxcr3.1 brinp1 sema7a ifnlr1 dicp1.1 pid1 ahrra nrp1a dicp1.17 ptpro
