# Supplementary material for: Temporal dynamics of macrophage transcriptional profiles during zebrafish wound healing
Source: Front Immunol. 2026 Jan 19;16:1721612. doi: 10.3389/fimmu.2025.1721612 (PMC12861901; doi:10.3389/fimmu.2025.1721612)
Supplement: Supplementary file 14 [file Table13.xlsx]

## Sheet: 13A.shared 2hpA_Up and 5hpA_Dow
	Table 13A. Genes shared between 2hpA_Up and 5hpA_Down
		2hpA_Up			5hpA_Down
		log2FoldChange	p-value	FC	log2FoldChange	p-value	FC
	crfb15	3.18529	4.95466e-13	10.1461	-1.90076	1.34373e-05	3.6129
	mknk2a	2.0612	4.60893e-08	4.24855	-1.06247	0.000104267	1.12885
	per2	1.1377	0.000940425	1.29436	-1.16303	0.000188982	1.35263
	tagapa	1.12822	0.0018337	1.27287	-2.35093	0.000206701	5.52686
	irf1b	1.78221	5.00387e-06	3.17627	-2.02741	0.00112461	4.11039
	nfkb2	1.95892	4.75318e-13	3.83735	-1.74963	0.00176615	3.06119
	traf3	2.22107	1.99469e-13	4.93317	-1.84548	0.00204861	3.40579
	nfkbib	2.08317	3.20411e-15	4.33958	-1.4352	0.00365265	2.05979
	foxc1b	1.75219	0.000694938	3.07015	-1.01641	0.00536414	1.03309
	ccl35.2	3.00465	2.14707e-13	9.0279	-2.57071	0.00894792	6.60855
	bmf1	1.70412	7.22808e-07	2.90404	-1.31146	0.00956055	1.71993
	sdc4	1.86407	3.09381e-13	3.47474	-1.71275	0.0110044	2.93351
	fosl1a	1.20954	0.0053316	1.46299	-2.05036	0.011654	4.20398
	zfand5a	1.06302	4.63419e-06	1.13002	-1.5588	0.0161743	2.42987

## Sheet: 13B. shared_2hpA_Up and 5hpA_Up
	Table 13B. Genes shared between 2hpA_Up and 5hpA_Up
		2hpA_Up			5hpA_Up
		log2FoldChange	p-value	FC	log2FoldChange	p-value	FC	Fold Change Ratios (FC 5hpA_Up/ FC 2hpA_Up)
	s1pr4	2.09109	6.53116e-13	4.37267	4.93792	1.29609e-62	24.3831	5.57623
	slc25a15a	1.40938	0.000499789	1.98636	3.85884	1.86974e-62	14.8906	7.49644
	slco3a1	2.83169	1.73349e-13	8.01847	3.50011	8.75386e-53	12.2507	1.52781
	ncf2	1.1585	4.68208e-05	1.34211	2.47899	1.08947e-42	6.1454	4.5789
	cybrd1	1.48731	0.000296902	2.2121	3.34628	2.42257e-40	11.1976	5.06199
	pygb	1.09821	3.01984e-05	1.20606	2.56257	2.10788e-38	6.56678	5.4448
	hhla2a.1	4.86246	9.40644e-45	23.6436	3.7104	2.77386e-38	13.7671	0.582277
	mmp9	3.25434	1.32186e-13	10.5907	3.29075	8.9181e-35	10.829	1.0225
	prdx1	1.36418	0.000167015	1.86099	2.34153	1.07775e-33	5.48278	2.94616
	timp2b	1.6293	5.00393e-17	2.65461	1.9222	4.62583e-32	3.69486	1.39186
	tp53i11b	2.63243	1.75212e-08	6.92967	3.78031	1.02076e-31	14.2907	2.06225
	ssuh2.3	4.57463	9.38739e-29	20.9272	3.78158	1.84177e-30	14.3003	0.683336
	dgkaa	1.10318	0.0026926	1.217	2.00065	2.20986e-26	4.00258	3.2889
	ifitm1	5.53427	1.98456e-13	30.6281	5.80036	3.36103e-26	33.6441	1.09847
	cdaa	1.94434	1.27044e-06	3.78047	5.00483	5.06897e-26	25.0483	6.62571
	hsd3b7	3.78605	1.25721e-14	14.3342	3.12293	1.61984e-24	9.75272	0.680382
	aif1l	1.46621	2.50312e-09	2.14978	1.85617	5.85463e-24	3.44538	1.60266
	cybb	1.45371	3.1149e-11	2.11328	1.64969	4.59091e-23	2.72148	1.2878
	si:ch211-264f5.2	1.37423	0.000541563	1.88851	2.36301	7.75156e-23	5.5838	2.95672
	moxd1	2.43633	1.47667e-12	5.93572	2.51401	2.70331e-22	6.32022	1.06478
	nadka	1.83682	1.90767e-15	3.37392	1.7512	6.20483e-22	3.06672	0.908948
	prkaa1	1.16758	4.45078e-07	1.36325	1.49486	2.30715e-21	2.23461	1.63918
	snx10b	1.41831	4.11117e-08	2.0116	1.62552	2.94077e-21	2.64231	1.31354
	srgn	1.05452	9.25546e-06	1.11201	1.51624	4.14145e-20	2.29899	2.06741
	batf3	1.96135	0.00014733	3.84689	2.72527	8.41554e-20	7.42712	1.93068
	snap23.2	3.21357	5.03015e-20	10.327	1.99196	8.79679e-20	3.9679	0.384225
	afap1l1b	2.30077	5.47341e-14	5.29352	2.27377	1.03286e-19	5.17002	0.976669
	adam8a	2.70487	3.36355e-15	7.31633	2.64516	1.21519e-19	6.99687	0.956336
	rhogb	1.08008	1.84096e-07	1.16658	1.19853	5.16317e-19	1.43648	1.23136
	card9	1.80302	9.91587e-16	3.25087	1.22063	5.79273e-18	1.48993	0.458317
	si:ch73-226l13.2	3.8118	6.24015e-07	14.5298	3.40806	3.26146e-17	11.6149	0.79938
	cd22	1.87762	4.93981e-09	3.52546	1.91703	4.41112e-16	3.675	1.04242
	sult2st3	2.89052	3.57255e-11	8.35512	2.58846	1.59913e-15	6.70012	0.801918
	pgp	1.08168	3.4832e-05	1.17002	1.63997	2.55111e-15	2.68952	2.29869
	lifrb	1.96191	2.72837e-10	3.84909	1.97718	2.74376e-14	3.90924	1.01563
	txndc12	1.33766	3.17653e-07	1.78933	1.15327	6.14385e-14	1.33004	0.743318
	ttyh2	2.00611	4.77077e-06	4.0245	3.01802	6.60843e-14	9.10846	2.26326
	slc16a4	2.03946	6.50786e-05	4.15941	3.43852	1.77521e-13	11.8234	2.84258
	itga5	1.78375	1.95978e-07	3.18178	1.6372	6.55753e-13	2.68043	0.842432
	zgc:173594	2.08774	1.24914e-07	4.35867	1.32881	2.86508e-12	1.76574	0.405109
	b4galnt1a	2.20412	9.23859e-16	4.85815	1.44483	3.94742e-12	2.08752	0.429695
	efnb2a	2.95097	7.97995e-10	8.70825	1.58083	5.62483e-12	2.49902	0.286972
	ldha	1.1363	2.94831e-07	1.29119	1.39231	7.31882e-12	1.93852	1.50135
	camsap1a	1.38846	0.00466558	1.92783	1.72516	1.3556e-11	2.97619	1.5438
	b3gnt2b	1.75845	2.99721e-08	3.09215	1.07424	5.9562e-11	1.15398	0.373198
	hsp90aa1.1	1.43074	0.00233773	2.04703	2.38159	9.7904e-11	5.67197	2.77083
	arg2	3.67459	7.73528e-15	13.5026	4.15522	1.71806e-10	17.2659	1.2787
	pglyrp2	3.80135	0.000777621	14.4503	3.65747	3.26641e-10	13.3771	0.925731
	ptger2a	3.85878	9.79303e-43	14.8902	1.82611	6.76199e-10	3.33469	0.223952
	ets1	1.35318	3.7155e-07	1.83109	1.35155	7.49258e-10	1.82668	0.997587
	sh3bp5b	2.82557	1.12491e-07	7.98385	2.64662	8.51697e-10	7.00459	0.877345
	abcc4	1.21431	0.000214349	1.47456	1.03179	2.77992e-09	1.0646	0.721976
	slc6a9	2.83711	6.17136e-17	8.04918	1.33155	3.63752e-09	1.77303	0.220275
	mmp13a	2.11657	8.89892e-10	4.47988	2.69779	5.53957e-09	7.27805	1.62461
	sema4e	4.30134	2.62441e-05	18.5015	5.21995	5.81176e-09	27.2479	1.47274
	saa	3.86958	0.000116299	14.9737	4.0946	9.57786e-09	16.7658	1.11968
	lygl1	1.14637	1.17218e-05	1.31417	1.12243	1.13762e-08	1.25985	0.958665
	myca	1.3564	6.2315e-06	1.83982	1.07503	1.38269e-08	1.15569	0.62815
	sar1ab	1.14377	0.000339749	1.30821	1.62496	1.54926e-08	2.64051	2.01841
	zgc:162879	2.87039	9.7394e-10	8.23915	1.53926	1.83429e-08	2.36933	0.28757
	socs1a	3.16368	1.18631e-11	10.0089	2.74676	3.0228e-08	7.54472	0.753803
	zgc:112964	2.34882	9.16522e-05	5.51694	2.51511	3.33085e-08	6.32576	1.14661
	b4galt5	1.82111	1.72184e-05	3.31646	1.72457	4.31563e-08	2.97416	0.896788
	gipc2	1.44164	0.000191978	2.07832	1.45869	4.35372e-08	2.12777	1.02379
	fgl2a	3.58825	5.25704e-33	12.8756	1.68258	4.44266e-08	2.83108	0.21988
	frmd6	2.63554	0.0015217	6.94609	2.27978	9.20075e-08	5.19741	0.74825
	hsp70.1	2.68935	1.41332e-05	7.23262	1.46617	5.25459e-07	2.14965	0.297215
	zgc:171566	2.41752	8.90805e-14	5.84441	2.06025	9.79327e-07	4.24463	0.72627
	fes	3.36989	6.26242e-26	11.3562	1.50487	1.17468e-06	2.26465	0.19942
	gpr132b	1.91273	1.56984e-11	3.65854	1.0983	2.22348e-06	1.20626	0.329711
	tmed8	1.51774	1.91758e-09	2.30352	1.00722	3.28693e-06	1.01449	0.44041
	fam167ab	2.45234	2.42755e-05	6.01395	1.80358	3.58655e-06	3.25289	0.540891
	tnip1	1.10462	1.65628e-05	1.22019	1.06166	3.97142e-06	1.12713	0.923733
	gpr55a	2.59063	6.24449e-05	6.71138	2.40544	9.53292e-06	5.78615	0.862141
	hsp70l	2.14001	2.28419e-06	4.57965	1.05701	1.03928e-05	1.11728	0.243966
	acvr1ba	1.49521	1.47867e-08	2.23564	1.19005	1.059e-05	1.41622	0.633472
	sult5a1	4.56305	1.54741e-08	20.8214	3.83838	1.12588e-05	14.7331	0.707594
	lpar5b	3.12481	8.06942e-17	9.76443	1.47129	1.48722e-05	2.1647	0.221692
	kcnn1b	3.26393	1.10836e-26	10.6533	1.25609	3.54738e-05	1.57777	0.148102
	abcb4	3.38608	7.02712e-27	11.4655	2.1575	4.00939e-05	4.65479	0.405981
	adora2b	1.60269	1.66651e-08	2.56861	1.07877	5.03225e-05	1.16375	0.453067
	hamp	7.4165	1.13525e-25	55.0045	2.80074	8.08907e-05	7.84413	0.142609
	zgc:64022	2.93032	0.00180088	8.58675	3.95478	0.000382171	15.6403	1.82144
	hopx	1.25582	2.98453e-06	1.57708	1.14341	0.000477197	1.30739	0.828993
	xylt1	1.61685	1.15553e-05	2.6142	1.17686	0.00068739	1.38499	0.529797
	socs3b	3.02198	2.68273e-23	9.13238	1.51283	0.000746667	2.28866	0.250609
	gch1	2.16921	1.37702e-05	4.70546	1.8814	0.000826245	3.53965	0.752244
	LOC553228	3.85549	7.11357e-24	14.8648	1.0694	0.000849731	1.14362	0.0769343
	rab24	1.2653	6.21326e-06	1.60098	1.04887	0.000893673	1.10013	0.687161
	zgc:110182	3.58893	4.31956e-20	12.8804	1.30832	0.000988576	1.71171	0.132893
	steap4	5.62492	3.54967e-05	31.6398	3.71523	0.000996383	13.8029	0.436252
	ft1	1.68703	0.00549757	2.84606	1.98976	0.00128467	3.95916	1.3911
	il10	3.03132	3.99839e-12	9.18888	1.52812	0.00132463	2.33516	0.254129
	rbm24a	3.03423	2.20348e-10	9.20657	1.29941	0.00133459	1.68846	0.183397
	zgc:162952	2.22009	0.000405415	4.92881	3.74281	0.00146275	14.0086	2.8422
	ccl34a.3	3.16919	4.08894e-13	10.0437	1.53941	0.00212889	2.36979	0.235947
	dicp2.2	4.6102	8.87622e-08	21.2539	2.57962	0.00277294	6.65442	0.313091
	ccdc153	1.9852	1.59808e-06	3.94103	1.52632	0.00333472	2.32964	0.591125
	st6galnac5b	3.40385	3.64471e-09	11.5862	1.80249	0.00394208	3.24897	0.280417
	hbegfa	1.2828	0.00016193	1.64557	1.20839	0.00471096	1.4602	0.887351
	il6	6.76908	4.66767e-20	45.8205	1.89884	0.00533303	3.60558	0.0786893
	tlr5b	3.14632	1.74819e-17	9.89933	1.46299	0.00556112	2.14034	0.21621
	ptgs2a	5.46061	7.57351e-41	29.8182	2.93561	0.00674194	8.61782	0.289012

## Sheet: 13C. shared_2_5_29hpA
	Table 13C. Genes shared between 2hpA, 5hpA and 29hpA
		2hpA		5hpA		29hpA
		log2FoldChange	p-value	log2FoldChange	p-value	log2FoldChange	p-value
	mmp9	3.25434	1.32186e-13	3.29075	8.9181e-35	1.53146	2.95152e-08
	mmp13a	2.11657	8.89892e-10	2.69779	5.53957e-09	0.99206	5.16298e-05
	nfkb2	1.95892	4.75318e-13	-1.74963	0.00176615	0.296532	6.98271e-06
	gltpa	0.799239	0.000761291	0.558048	0.00215059	0.407928	0.000120573
	znf395a	-0.579469	0.00237602	0.510402	0.0106093	0.495898	1.2207e-06
	fnip1	-0.635053	0.00342105	-0.562602	0.00137705	0.36191	5.14399e-05
	snx11	-0.68368	0.0048876	-0.765449	2.13389e-10	0.442354	3.54291e-05
